# Supplementary material for: Anti-inflammatory and antioxidant effects of dipotassium glycyrrhizinate in acute respiratory distress syndrome
Source: Front Med (Lausanne). 2026 Mar 4;13:1690322. doi: 10.3389/fmed.2026.1690322 (PMC12997271; doi:10.3389/fmed.2026.1690322)
Supplement: Supplementary file 1 [file Table_1.XLSX]

## Sheet: Fig.1
Fig.1B
	0	31.25	62.5	125	250	500	1000
R1	101	96	114	105	103	101	116
R2	97	103	114	105	111	103	98
R3	102	98	111	115	109	109	113
Fig.1C
	Blank control	LPS(10 μg/mL)	125 μg/mL+LPS	250 μg/mL+LPS	500 μg/mL+LPS
R1	78	185	180	142	113
R2	83	204	167	133	95
R3	94	245	178	140	112
Fig.1D
	Blank control	LPS(10 μg/mL)	125 μg/mL+LPS	250 μg/mL+LPS	500 μg/mL+LPS
R1	1.01	2.83	2.43	1.92	1.21
R2	1.09	3.16	2.3	1.83	1.44
R3	0.91	2.95	2.17	1.72	1.37
Fig.1E
	Blank control	LPS(10 μg/mL)	125 μg/mL+LPS	250 μg/mL+LPS	500 μg/mL+LPS
R1	0.94	3.05	2.38	1.93	1.21
R2	0.87	2.83	2.3	1.83	1.15
R3	1.22	2.97	2.46	1.96	1.23
Fig.1F
	Blank control	LPS(10 μg/mL)	125 μg/mL+LPS	250 μg/mL+LPS	500 μg/mL+LPS
R1	0.92	0.17	0.46	0.57	0.73
R2	1.17	0.25	0.56	0.56	0.71
R3	0.93	0.26	0.49	0.62	0.78

## Sheet: Fig.2
Fig.2A
	Blankgroup	LPS group	LPS+DG group
R1	10.75	120.44	39.73
R2	5.82	141.46	35.41
R3	8.13	148.55	46.19
R4	6.05	143.82	40.55
R5	5.08	122.75	39.1
Fig.2B
	Blankgroup	LPS group	LPS+DG group
R1	8.77	472.76	113.28
R2	8.8	711.51	164.17
R3	4.86	761.17	143.56
R4	6	547.2	192.73
R5	4.17	611.3	191.51
Fig.2C
	Blankgroup	LPS group	LPS+DG group
R1	60.72	17.94	106.9
R2	75.64	22.59	104.19
R3	51.36	32.79	107.72
R4	79.25	25.49	113.65
R5	80.42	26	114.14
Fig.2D
	Blankgroup	LPS group	LPS+DG group
R1	2.96	1.82	3.02
R2	3.04	1.88	3.13
R3	3	1.79	2.63
R4	2.73	2.31	3.51
R5	2.69	2.42	2.66
Fig.2E
	Blankgroup	LPS group	LPS+DG group
R1	0.86	1.98	0.93
R2	1.02	1.67	1.02
R3	0.96	1.71	1.28
R4	0.88	1.67	1.33
R5	1.12	1.83	1.04
Fig.2F
	Blankgroup	LPS group	LPS+DG group
R1	2.24	4.76	2.32
R2	2.21	4.65	2.42
R3	1.91	4.75	2.59
R4	2.01	4.63	2.35
R5	1.88	4.29	2.07

## Sheet: Fig.3
#node1	node2	node1_string_id	node2_string_id	neighborhood_on_chromosome	gene_fusion	phylogenetic_cooccurrence	homology	coexpression	experimentally_determined_interaction	database_annotated	automated_textmining	combined_score
ACE	MIF	9606.ENSP00000290866	9606.ENSP00000215754	0	0	0	0	0	0	0	0.408	0.408
ACE	MAPK1	9606.ENSP00000290866	9606.ENSP00000215832	0	0	0	0	0	0	0	0.535	0.535
ACE	CTSG	9606.ENSP00000290866	9606.ENSP00000216336	0	0	0	0	0	0	0	0.472	0.472
ACE	MMP2	9606.ENSP00000290866	9606.ENSP00000219070	0	0	0	0	0	0	0	0.483	0.483
ACE	IL2	9606.ENSP00000290866	9606.ENSP00000226730	0	0	0	0	0	0	0	0.505	0.505
ACE	MAPK14	9606.ENSP00000290866	9606.ENSP00000229795	0	0	0	0	0	0	0	0.571	0.571
ACE	CMA1	9606.ENSP00000290866	9606.ENSP00000250378	0	0	0	0	0.064	0	0	0.842	0.846
ACE	ALDH2	9606.ENSP00000290866	9606.ENSP00000261733	0	0	0	0	0.051	0	0	0.549	0.553
ACE	KDR	9606.ENSP00000290866	9606.ENSP00000263923	0	0	0	0	0.06	0	0	0.512	0.521
ACE	EGFR	9606.ENSP00000290866	9606.ENSP00000275493	0	0	0	0	0	0	0	0.419	0.419
ACE	PPARG	9606.ENSP00000290866	9606.ENSP00000287820	0	0	0	0	0.054	0	0	0.669	0.674
ACE	LCN2	9606.ENSP00000290866	9606.ENSP00000362108	0	0	0	0	0	0	0	0.507	0.507
ACE	HSP90AA1	9606.ENSP00000290866	9606.ENSP00000335153	0	0	0	0	0	0	0	0.509	0.509
ACE	IGF1	9606.ENSP00000290866	9606.ENSP00000376637	0	0	0	0	0	0	0	0.511	0.511
ACE	PPARA	9606.ENSP00000290866	9606.ENSP00000385523	0	0	0	0	0.042	0	0	0.539	0.539
ACE	PLG	9606.ENSP00000290866	9606.ENSP00000308938	0	0	0	0	0	0	0	0.614	0.614
ACE	NOS3	9606.ENSP00000290866	9606.ENSP00000297494	0	0	0	0	0.066	0	0	0.724	0.731
ACE	SELE	9606.ENSP00000290866	9606.ENSP00000331736	0	0	0	0	0.042	0	0	0.774	0.774
ACE	DPP4	9606.ENSP00000290866	9606.ENSP00000353731	0	0	0	0	0.055	0	0	0.872	0.874
ACE	ALB	9606.ENSP00000290866	9606.ENSP00000295897	0	0	0	0	0	0	0	0.912	0.912
ACE	ACE2	9606.ENSP00000290866	9606.ENSP00000389326	0	0	0.109	0.857	0.042	0	0	0.952	0.956
ACE2	IL2	9606.ENSP00000389326	9606.ENSP00000226730	0	0	0	0	0	0.9	0	0.653	0.963
ACE2	CMA1	9606.ENSP00000389326	9606.ENSP00000250378	0	0	0	0	0	0	0	0.611	0.611
ACE2	EGFR	9606.ENSP00000389326	9606.ENSP00000275493	0	0	0	0	0.058	0	0	0.575	0.583
ACE2	PPARG	9606.ENSP00000389326	9606.ENSP00000287820	0	0	0	0	0	0	0	0.42	0.42
ACE2	ACE	9606.ENSP00000389326	9606.ENSP00000290866	0	0	0.109	0.857	0.042	0	0	0.952	0.956
ACE2	ALB	9606.ENSP00000389326	9606.ENSP00000295897	0	0	0	0	0.055	0.292	0	0.81	0.862
ACE2	NOS3	9606.ENSP00000389326	9606.ENSP00000297494	0	0	0	0	0	0	0	0.477	0.477
ACE2	PLG	9606.ENSP00000389326	9606.ENSP00000308938	0	0	0	0	0.055	0	0	0.458	0.465
ACE2	DPP4	9606.ENSP00000389326	9606.ENSP00000353731	0	0	0	0	0.06	0	0.9	0.995	0.999
ACE2	AR	9606.ENSP00000389326	9606.ENSP00000363822	0	0	0	0	0.056	0	0	0.409	0.418
ADH1B	ALDH2	9606.ENSP00000306606	9606.ENSP00000261733	0.048	0.001	0	0	0.147	0	0.706	0.984	0.995
ADH1B	EPHX2	9606.ENSP00000306606	9606.ENSP00000430269	0	0	0	0	0.101	0.071	0	0.449	0.499
ADH1B	GSTP1	9606.ENSP00000306606	9606.ENSP00000381607	0	0	0	0	0.064	0.096	0.65	0.309	0.767
ADH1B	GSTM1	9606.ENSP00000306606	9606.ENSP00000311469	0	0	0	0	0.068	0.07	0.65	0.368	0.782
ALB	MIF	9606.ENSP00000295897	9606.ENSP00000215754	0	0	0	0	0.049	0	0	0.409	0.414
ALB	MAPK1	9606.ENSP00000295897	9606.ENSP00000215832	0	0	0	0	0	0	0	0.563	0.563
ALB	CTSG	9606.ENSP00000295897	9606.ENSP00000216336	0	0	0	0	0.059	0.084	0	0.405	0.442
ALB	MMP2	9606.ENSP00000295897	9606.ENSP00000219070	0	0	0	0	0.073	0.069	0	0.616	0.64
ALB	IL2	9606.ENSP00000295897	9606.ENSP00000226730	0	0	0	0	0.042	0	0	0.718	0.718
ALB	MAPK14	9606.ENSP00000295897	9606.ENSP00000229795	0	0	0	0	0	0	0	0.472	0.472
ALB	MMP8	9606.ENSP00000295897	9606.ENSP00000236826	0	0	0	0	0.053	0.069	0	0.398	0.423
ALB	CMA1	9606.ENSP00000295897	9606.ENSP00000250378	0	0	0	0	0.059	0.084	0	0.504	0.535
ALB	KDR	9606.ENSP00000295897	9606.ENSP00000263923	0	0	0	0	0	0	0	0.618	0.618
ALB	EGFR	9606.ENSP00000295897	9606.ENSP00000275493	0	0	0	0	0	0	0	0.808	0.808
ALB	PPARG	9606.ENSP00000295897	9606.ENSP00000287820	0	0	0	0	0	0.045	0	0.681	0.682
ALB	ACE	9606.ENSP00000295897	9606.ENSP00000290866	0	0	0	0	0	0	0	0.912	0.912
ALB	FGFR1	9606.ENSP00000295897	9606.ENSP00000393312	0	0	0	0	0	0	0	0.405	0.405
ALB	GSTM1	9606.ENSP00000295897	9606.ENSP00000311469	0	0	0	0	0	0	0	0.411	0.41
ALB	IGF1R	9606.ENSP00000295897	9606.ENSP00000497069	0	0	0	0	0	0	0	0.496	0.496
ALB	AR	9606.ENSP00000295897	9606.ENSP00000363822	0	0	0	0	0	0.045	0	0.532	0.534
ALB	HSP90AA1	9606.ENSP00000295897	9606.ENSP00000335153	0	0	0	0	0.05	0	0	0.581	0.584
ALB	SELE	9606.ENSP00000295897	9606.ENSP00000331736	0	0	0	0	0	0	0	0.591	0.591
ALB	NOS3	9606.ENSP00000295897	9606.ENSP00000297494	0	0	0	0	0	0	0	0.624	0.624
ALB	PLA2G2A	9606.ENSP00000295897	9606.ENSP00000383364	0	0	0	0	0.062	0	0	0.622	0.63
ALB	HSPA8	9606.ENSP00000295897	9606.ENSP00000437125	0	0	0	0	0	0.161	0	0.671	0.712
ALB	LCN2	9606.ENSP00000295897	9606.ENSP00000362108	0	0	0	0	0.042	0	0	0.712	0.712
ALB	PPARA	9606.ENSP00000295897	9606.ENSP00000385523	0	0	0	0	0	0.115	0	0.73	0.751
ALB	DPP4	9606.ENSP00000295897	9606.ENSP00000353731	0	0	0	0	0.062	0	0	0.772	0.778
ALB	IGF1	9606.ENSP00000295897	9606.ENSP00000376637	0	0	0	0	0	0	0	0.83	0.83
ALB	ACE2	9606.ENSP00000295897	9606.ENSP00000389326	0	0	0	0	0.055	0.292	0	0.81	0.862
ALB	PLG	9606.ENSP00000295897	9606.ENSP00000308938	0	0	0	0	0.709	0.052	0	0.878	0.963
ALDH2	GSTP1	9606.ENSP00000261733	9606.ENSP00000381607	0	0	0	0	0.122	0.053	0	0.419	0.476
ALDH2	GSTM1	9606.ENSP00000261733	9606.ENSP00000311469	0	0	0	0	0.07	0.053	0	0.475	0.497
ALDH2	ACE	9606.ENSP00000261733	9606.ENSP00000290866	0	0	0	0	0.051	0	0	0.549	0.553
ALDH2	EPHX2	9606.ENSP00000261733	9606.ENSP00000430269	0.053	0	0	0	0.124	0	0.761	0.23	0.827
ALDH2	ADH1B	9606.ENSP00000261733	9606.ENSP00000306606	0.048	0.001	0	0	0.147	0	0.706	0.984	0.995
AR	MAPK1	9606.ENSP00000363822	9606.ENSP00000215832	0	0	0	0	0	0.292	0	0.36	0.527
AR	MMP2	9606.ENSP00000363822	9606.ENSP00000219070	0	0	0	0	0.059	0	0	0.4	0.412
AR	EGFR	9606.ENSP00000363822	9606.ENSP00000275493	0	0	0	0	0	0.536	0	0.72	0.864
AR	PPARG	9606.ENSP00000363822	9606.ENSP00000287820	0	0	0	0.571	0	0	0	0.517	0.517
AR	ALB	9606.ENSP00000363822	9606.ENSP00000295897	0	0	0	0	0	0.045	0	0.532	0.534
AR	HSP90AA1	9606.ENSP00000363822	9606.ENSP00000335153	0	0	0	0	0.054	0.901	0.9	0.99	0.999
AR	ACE2	9606.ENSP00000363822	9606.ENSP00000389326	0	0	0	0	0.056	0	0	0.409	0.418
AR	GSTP1	9606.ENSP00000363822	9606.ENSP00000381607	0	0	0	0	0	0.045	0	0.418	0.42
AR	HSPA1A	9606.ENSP00000363822	9606.ENSP00000364802	0	0	0	0	0	0.129	0	0.378	0.435
AR	HSPA8	9606.ENSP00000363822	9606.ENSP00000437125	0	0	0	0	0	0.356	0	0.331	0.551
AR	IGF1	9606.ENSP00000363822	9606.ENSP00000376637	0	0	0	0	0.076	0	0	0.738	0.747
AR	IGF1R	9606.ENSP00000363822	9606.ENSP00000497069	0	0	0	0	0.085	0.071	0	0.792	0.808
CMA1	CTSG	9606.ENSP00000250378	9606.ENSP00000216336	0	0	0.072	0.937	0.178	0	0.4	0.412	0.695
CMA1	PLG	9606.ENSP00000250378	9606.ENSP00000308938	0	0	0.09	0.758	0.053	0	0.4	0.133	0.492
CMA1	ALB	9606.ENSP00000250378	9606.ENSP00000295897	0	0	0	0	0.059	0.084	0	0.504	0.535
CMA1	ACE2	9606.ENSP00000250378	9606.ENSP00000389326	0	0	0	0	0	0	0	0.611	0.611
CMA1	ACE	9606.ENSP00000250378	9606.ENSP00000290866	0	0	0	0	0.064	0	0	0.842	0.846
CTSG	MMP2	9606.ENSP00000216336	9606.ENSP00000219070	0	0	0	0	0.057	0	0	0.419	0.429
CTSG	ALB	9606.ENSP00000216336	9606.ENSP00000295897	0	0	0	0	0.059	0.084	0	0.405	0.442
CTSG	ACE	9606.ENSP00000216336	9606.ENSP00000290866	0	0	0	0	0	0	0	0.472	0.472
CTSG	IGF1	9606.ENSP00000216336	9606.ENSP00000376637	0	0	0	0	0.056	0	0.4	0.196	0.505
CTSG	PLG	9606.ENSP00000216336	9606.ENSP00000308938	0	0	0.099	0.738	0.053	0	0.4	0.196	0.533
CTSG	MMP8	9606.ENSP00000216336	9606.ENSP00000236826	0	0	0	0	0.258	0	0	0.586	0.68
CTSG	LCN2	9606.ENSP00000216336	9606.ENSP00000362108	0	0	0	0	0.149	0.053	0	0.638	0.682
CTSG	CMA1	9606.ENSP00000216336	9606.ENSP00000250378	0	0	0.072	0.937	0.178	0	0.4	0.412	0.695
DPP4	IL2	9606.ENSP00000353731	9606.ENSP00000226730	0	0	0	0	0.047	0	0	0.48	0.483
DPP4	PPARG	9606.ENSP00000353731	9606.ENSP00000287820	0	0	0	0	0.055	0.052	0	0.613	0.623
DPP4	ACE	9606.ENSP00000353731	9606.ENSP00000290866	0	0	0	0	0.055	0	0	0.872	0.874
DPP4	ALB	9606.ENSP00000353731	9606.ENSP00000295897	0	0	0	0	0.062	0	0	0.772	0.778
DPP4	NOS3	9606.ENSP00000353731	9606.ENSP00000297494	0	0	0	0	0.042	0	0	0.435	0.435
DPP4	PLG	9606.ENSP00000353731	9606.ENSP00000308938	0	0	0	0	0.044	0	0	0.903	0.904
DPP4	IGF1	9606.ENSP00000353731	9606.ENSP00000376637	0	0	0	0	0.044	0	0	0.433	0.434
DPP4	PPARA	9606.ENSP00000353731	9606.ENSP00000385523	0	0	0	0	0.054	0.052	0	0.464	0.478
DPP4	ACE2	9606.ENSP00000353731	9606.ENSP00000389326	0	0	0	0	0.06	0	0.9	0.995	0.999
EGFR	MIF	9606.ENSP00000275493	9606.ENSP00000215754	0	0	0	0	0.049	0.292	0	0.333	0.511
EGFR	MAPK1	9606.ENSP00000275493	9606.ENSP00000215832	0	0	0	0.579	0.047	0.042	0	0.609	0.612
EGFR	MMP2	9606.ENSP00000275493	9606.ENSP00000219070	0	0	0	0	0.099	0	0	0.674	0.693
EGFR	IL2	9606.ENSP00000275493	9606.ENSP00000226730	0	0	0	0	0	0	0.65	0.593	0.851
EGFR	MAPK14	9606.ENSP00000275493	9606.ENSP00000229795	0	0	0	0.579	0.042	0.6	0	0.519	0.799
EGFR	KDR	9606.ENSP00000275493	9606.ENSP00000263923	0	0	0	0.564	0.075	0.139	0	0.774	0.805
EGFR	ACE	9606.ENSP00000275493	9606.ENSP00000290866	0	0	0	0	0	0	0	0.419	0.419
EGFR	PPARA	9606.ENSP00000275493	9606.ENSP00000385523	0	0	0	0	0.079	0.092	0	0.374	0.431
EGFR	PLG	9606.ENSP00000275493	9606.ENSP00000308938	0	0	0	0	0.084	0	0	0.448	0.473
EGFR	FGFR1	9606.ENSP00000275493	9606.ENSP00000393312	0	0	0	0.604	0.067	0.215	0	0.346	0.479
EGFR	HSPA1A	9606.ENSP00000275493	9606.ENSP00000364802	0	0	0	0	0.054	0	0	0.492	0.499
EGFR	ACE2	9606.ENSP00000275493	9606.ENSP00000389326	0	0	0	0	0.058	0	0	0.575	0.583
EGFR	PLA2G2A	9606.ENSP00000275493	9606.ENSP00000383364	0	0	0	0	0.049	0.292	0	0.521	0.649
EGFR	GSTP1	9606.ENSP00000275493	9606.ENSP00000381607	0	0	0	0	0.055	0.51	0	0.431	0.713
EGFR	LCN2	9606.ENSP00000275493	9606.ENSP00000362108	0	0	0	0	0	0	0	0.729	0.729
EGFR	ALB	9606.ENSP00000275493	9606.ENSP00000295897	0	0	0	0	0	0	0	0.808	0.808
EGFR	PPARG	9606.ENSP00000275493	9606.ENSP00000287820	0	0	0	0	0.112	0.329	0	0.758	0.843
EGFR	AR	9606.ENSP00000275493	9606.ENSP00000363822	0	0	0	0	0	0.536	0	0.72	0.864
EGFR	HSPA8	9606.ENSP00000275493	9606.ENSP00000437125	0	0	0	0	0.061	0.832	0	0.608	0.932
EGFR	IGF1R	9606.ENSP00000275493	9606.ENSP00000497069	0	0	0	0.571	0.113	0.585	0	0.972	0.989
EGFR	IGF1	9606.ENSP00000275493	9606.ENSP00000376637	0	0	0	0	0	0	0.9	0.919	0.991
EGFR	HSP90AA1	9606.ENSP00000275493	9606.ENSP00000335153	0	0	0	0	0.049	0.854	0.5	0.993	0.999
EPHX2	ALDH2	9606.ENSP00000430269	9606.ENSP00000261733	0.053	0	0	0	0.124	0	0.761	0.23	0.827
EPHX2	PPARG	9606.ENSP00000430269	9606.ENSP00000287820	0	0	0	0	0.096	0.045	0	0.5	0.531
EPHX2	ADH1B	9606.ENSP00000430269	9606.ENSP00000306606	0	0	0	0	0.101	0.071	0	0.449	0.499
EPHX2	PPARA	9606.ENSP00000430269	9606.ENSP00000385523	0	0	0	0	0.119	0.045	0	0.479	0.524
FGFR1	MAPK1	9606.ENSP00000393312	9606.ENSP00000215832	0	0	0	0.588	0	0	0.4	0.195	0.496
FGFR1	MMP2	9606.ENSP00000393312	9606.ENSP00000219070	0	0	0	0	0.112	0	0	0.585	0.616
FGFR1	KDR	9606.ENSP00000393312	9606.ENSP00000263923	0	0	0	0.747	0.068	0.091	0	0.654	0.681
FGFR1	EGFR	9606.ENSP00000393312	9606.ENSP00000275493	0	0	0	0.604	0.067	0.215	0	0.346	0.479
FGFR1	ALB	9606.ENSP00000393312	9606.ENSP00000295897	0	0	0	0	0	0	0	0.405	0.405
FGFR1	HSP90AA1	9606.ENSP00000393312	9606.ENSP00000335153	0	0	0	0	0	0.439	0	0.556	0.74
FGFR1	IGF1	9606.ENSP00000393312	9606.ENSP00000376637	0	0	0	0	0.042	0	0.65	0.507	0.82
FGFR1	IGF1R	9606.ENSP00000393312	9606.ENSP00000497069	0	0	0	0.656	0.056	0.074	0	0.608	0.627
GPI	OTC	9606.ENSP00000405573	9606.ENSP00000039007	0.231	0	0	0	0	0	0	0.363	0.489
GPI	IL2	9606.ENSP00000405573	9606.ENSP00000226730	0.108	0	0	0	0.104	0	0.585	0.385	0.769
GPI	HSP90AA1	9606.ENSP00000405573	9606.ENSP00000335153	0	0	0	0	0.149	0	0	0.339	0.414
GSTM1	ALDH2	9606.ENSP00000311469	9606.ENSP00000261733	0	0	0	0	0.07	0.053	0	0.475	0.497
GSTM1	ALB	9606.ENSP00000311469	9606.ENSP00000295897	0	0	0	0	0	0	0	0.411	0.41
GSTM1	ADH1B	9606.ENSP00000311469	9606.ENSP00000306606	0	0	0	0	0.068	0.07	0.65	0.368	0.782
GSTM1	GSTP1	9606.ENSP00000311469	9606.ENSP00000381607	0	0	0	0.774	0.069	0.112	0.7	0.317	0.808
GSTP1	MAPK1	9606.ENSP00000381607	9606.ENSP00000215832	0	0	0	0	0.049	0.292	0	0.196	0.411
GSTP1	MAPK14	9606.ENSP00000381607	9606.ENSP00000229795	0	0	0	0	0.047	0.292	0	0.473	0.613
GSTP1	ALDH2	9606.ENSP00000381607	9606.ENSP00000261733	0	0	0	0	0.122	0.053	0	0.419	0.476
GSTP1	KDR	9606.ENSP00000381607	9606.ENSP00000263923	0	0	0	0	0	0	0	0.502	0.502
GSTP1	EGFR	9606.ENSP00000381607	9606.ENSP00000275493	0	0	0	0	0.055	0.51	0	0.431	0.713
GSTP1	ADH1B	9606.ENSP00000381607	9606.ENSP00000306606	0	0	0	0	0.064	0.096	0.65	0.309	0.767
GSTP1	GSTM1	9606.ENSP00000381607	9606.ENSP00000311469	0	0	0	0.774	0.069	0.112	0.7	0.317	0.808
GSTP1	HSP90AA1	9606.ENSP00000381607	9606.ENSP00000335153	0	0	0	0	0.071	0.13	0	0.351	0.43
GSTP1	AR	9606.ENSP00000381607	9606.ENSP00000363822	0	0	0	0	0	0.045	0	0.418	0.42
HSP90AA1	MIF	9606.ENSP00000335153	9606.ENSP00000215754	0	0	0	0	0.106	0.292	0	0.29	0.511
HSP90AA1	MAPK1	9606.ENSP00000335153	9606.ENSP00000215832	0	0	0	0	0.057	0.113	0.4	0.897	0.941
HSP90AA1	MMP2	9606.ENSP00000335153	9606.ENSP00000219070	0	0	0	0	0.068	0.292	0	0.765	0.831
HSP90AA1	IL2	9606.ENSP00000335153	9606.ENSP00000226730	0.043	0	0	0	0	0	0	0.438	0.439
HSP90AA1	MAPK14	9606.ENSP00000335153	9606.ENSP00000229795	0	0	0	0	0.052	0.197	0	0.465	0.558
HSP90AA1	KDR	9606.ENSP00000335153	9606.ENSP00000263923	0	0	0	0	0	0.313	0.5	0.878	0.954
HSP90AA1	EGFR	9606.ENSP00000335153	9606.ENSP00000275493	0	0	0	0	0.049	0.854	0.5	0.993	0.999
HSP90AA1	PPARG	9606.ENSP00000335153	9606.ENSP00000287820	0	0	0	0	0.054	0.164	0	0.645	0.695
HSP90AA1	ACE	9606.ENSP00000335153	9606.ENSP00000290866	0	0	0	0	0	0	0	0.509	0.509
HSP90AA1	ALB	9606.ENSP00000335153	9606.ENSP00000295897	0	0	0	0	0.05	0	0	0.581	0.584
HSP90AA1	NOS3	9606.ENSP00000335153	9606.ENSP00000297494	0	0	0	0	0	0.789	0.8	0.992	0.999
HSP90AA1	GPI	9606.ENSP00000335153	9606.ENSP00000405573	0	0	0	0	0.149	0	0	0.339	0.414
HSP90AA1	GSTP1	9606.ENSP00000335153	9606.ENSP00000381607	0	0	0	0	0.071	0.13	0	0.351	0.43
HSP90AA1	IGF1	9606.ENSP00000335153	9606.ENSP00000376637	0	0	0	0	0	0	0	0.471	0.471
HSP90AA1	FGFR1	9606.ENSP00000335153	9606.ENSP00000393312	0	0	0	0	0	0.439	0	0.556	0.74
HSP90AA1	IGF1R	9606.ENSP00000335153	9606.ENSP00000497069	0	0	0	0	0	0.274	0	0.724	0.791
HSP90AA1	PPARA	9606.ENSP00000335153	9606.ENSP00000385523	0	0	0	0	0.054	0.538	0	0.603	0.811
HSP90AA1	HSPA1A	9606.ENSP00000335153	9606.ENSP00000364802	0	0.001	0	0	0.349	0.314	0.5	0.924	0.98
HSP90AA1	AR	9606.ENSP00000335153	9606.ENSP00000363822	0	0	0	0	0.054	0.901	0.9	0.99	0.999
HSP90AA1	HSPA8	9606.ENSP00000335153	9606.ENSP00000437125	0	0.001	0	0	0.725	0.884	0.5	0.999	0.999
HSPA1A	EGFR	9606.ENSP00000364802	9606.ENSP00000275493	0	0	0	0	0.054	0	0	0.492	0.499
HSPA1A	HSP90AA1	9606.ENSP00000364802	9606.ENSP00000335153	0	0.001	0	0	0.349	0.314	0.5	0.924	0.98
HSPA1A	AR	9606.ENSP00000364802	9606.ENSP00000363822	0	0	0	0	0	0.129	0	0.378	0.435
HSPA1A	HSPA8	9606.ENSP00000364802	9606.ENSP00000437125	0	0	0.049	0.983	0.097	0.044	0.8	0.687	0.939
HSPA8	MAPK1	9606.ENSP00000437125	9606.ENSP00000215832	0	0	0	0	0.122	0.071	0	0.443	0.506
HSPA8	EGFR	9606.ENSP00000437125	9606.ENSP00000275493	0	0	0	0	0.061	0.832	0	0.608	0.932
HSPA8	ALB	9606.ENSP00000437125	9606.ENSP00000295897	0	0	0	0	0	0.161	0	0.671	0.712
HSPA8	PLG	9606.ENSP00000437125	9606.ENSP00000308938	0	0	0	0	0.056	0.114	0	0.343	0.403
HSPA8	HSP90AA1	9606.ENSP00000437125	9606.ENSP00000335153	0	0.001	0	0	0.725	0.884	0.5	0.999	0.999
HSPA8	AR	9606.ENSP00000437125	9606.ENSP00000363822	0	0	0	0	0	0.356	0	0.331	0.551
HSPA8	HSPA1A	9606.ENSP00000437125	9606.ENSP00000364802	0	0	0.049	0.983	0.097	0.044	0.8	0.687	0.939
IGF1	MAPK1	9606.ENSP00000376637	9606.ENSP00000215832	0	0	0	0	0	0	0	0.621	0.621
IGF1	CTSG	9606.ENSP00000376637	9606.ENSP00000216336	0	0	0	0	0.056	0	0.4	0.196	0.505
IGF1	MMP2	9606.ENSP00000376637	9606.ENSP00000219070	0	0	0	0	0.082	0	0.4	0.682	0.809
IGF1	IL2	9606.ENSP00000376637	9606.ENSP00000226730	0	0	0	0	0	0	0	0.509	0.509
IGF1	MAPK14	9606.ENSP00000376637	9606.ENSP00000229795	0	0	0	0	0	0	0	0.64	0.64
IGF1	KDR	9606.ENSP00000376637	9606.ENSP00000263923	0	0	0	0	0.074	0	0.65	0.758	0.914
IGF1	EGFR	9606.ENSP00000376637	9606.ENSP00000275493	0	0	0	0	0	0	0.9	0.919	0.991
IGF1	PPARG	9606.ENSP00000376637	9606.ENSP00000287820	0	0	0	0	0.044	0	0	0.828	0.828
IGF1	ACE	9606.ENSP00000376637	9606.ENSP00000290866	0	0	0	0	0	0	0	0.511	0.511
IGF1	ALB	9606.ENSP00000376637	9606.ENSP00000295897	0	0	0	0	0	0	0	0.83	0.83
IGF1	NOS3	9606.ENSP00000376637	9606.ENSP00000297494	0	0	0	0	0	0	0	0.526	0.526
IGF1	PLG	9606.ENSP00000376637	9606.ENSP00000308938	0	0	0	0	0.042	0	0.4	0.478	0.673
IGF1	HSP90AA1	9606.ENSP00000376637	9606.ENSP00000335153	0	0	0	0	0	0	0	0.471	0.471
IGF1	DPP4	9606.ENSP00000376637	9606.ENSP00000353731	0	0	0	0	0.044	0	0	0.433	0.434
IGF1	AR	9606.ENSP00000376637	9606.ENSP00000363822	0	0	0	0	0.076	0	0	0.738	0.747
IGF1	PPARA	9606.ENSP00000376637	9606.ENSP00000385523	0	0	0	0	0.058	0	0	0.542	0.55
IGF1	FGFR1	9606.ENSP00000376637	9606.ENSP00000393312	0	0	0	0	0.042	0	0.65	0.507	0.82
IGF1	IGF1R	9606.ENSP00000376637	9606.ENSP00000497069	0	0	0	0	0	0.983	0.9	0.999	0.999
IGF1R	MMP2	9606.ENSP00000497069	9606.ENSP00000219070	0	0	0	0	0.055	0	0	0.684	0.689
IGF1R	MAPK14	9606.ENSP00000497069	9606.ENSP00000229795	0	0	0	0	0.049	0.11	0	0.372	0.422
IGF1R	KDR	9606.ENSP00000497069	9606.ENSP00000263923	0	0	0	0.574	0	0.074	0	0.537	0.552
IGF1R	EGFR	9606.ENSP00000497069	9606.ENSP00000275493	0	0	0	0.571	0.113	0.585	0	0.972	0.989
IGF1R	PPARG	9606.ENSP00000497069	9606.ENSP00000287820	0	0	0	0	0.07	0.071	0	0.625	0.648
IGF1R	ALB	9606.ENSP00000497069	9606.ENSP00000295897	0	0	0	0	0	0	0	0.496	0.496
IGF1R	HSP90AA1	9606.ENSP00000497069	9606.ENSP00000335153	0	0	0	0	0	0.274	0	0.724	0.791
IGF1R	AR	9606.ENSP00000497069	9606.ENSP00000363822	0	0	0	0	0.085	0.071	0	0.792	0.808
IGF1R	IGF1	9606.ENSP00000497069	9606.ENSP00000376637	0	0	0	0	0	0.983	0.9	0.999	0.999
IGF1R	FGFR1	9606.ENSP00000497069	9606.ENSP00000393312	0	0	0	0.656	0.056	0.074	0	0.608	0.627
IL2	MIF	9606.ENSP00000226730	9606.ENSP00000215754	0	0	0	0	0.063	0	0	0.478	0.49
IL2	MAPK1	9606.ENSP00000226730	9606.ENSP00000215832	0	0	0	0	0.058	0.045	0	0.398	0.411
IL2	MMP2	9606.ENSP00000226730	9606.ENSP00000219070	0	0	0	0	0.053	0	0	0.465	0.472
IL2	NOS3	9606.ENSP00000226730	9606.ENSP00000297494	0	0	0	0	0.086	0	0.119	0.33	0.413
IL2	MAPK14	9606.ENSP00000226730	9606.ENSP00000229795	0	0	0	0	0.068	0.045	0	0.418	0.436
IL2	HSP90AA1	9606.ENSP00000226730	9606.ENSP00000335153	0.043	0	0	0	0	0	0	0.438	0.439
IL2	KDR	9606.ENSP00000226730	9606.ENSP00000263923	0	0	0	0	0	0	0	0.44	0.44
IL2	DPP4	9606.ENSP00000226730	9606.ENSP00000353731	0	0	0	0	0.047	0	0	0.48	0.483
IL2	PPARG	9606.ENSP00000226730	9606.ENSP00000287820	0	0	0	0	0	0	0	0.484	0.484
IL2	ACE	9606.ENSP00000226730	9606.ENSP00000290866	0	0	0	0	0	0	0	0.505	0.505
IL2	IGF1	9606.ENSP00000226730	9606.ENSP00000376637	0	0	0	0	0	0	0	0.509	0.509
IL2	SELE	9606.ENSP00000226730	9606.ENSP00000331736	0	0	0	0	0.122	0	0	0.541	0.579
IL2	PLG	9606.ENSP00000226730	9606.ENSP00000308938	0	0	0	0	0.049	0	0	0.585	0.588
IL2	ALB	9606.ENSP00000226730	9606.ENSP00000295897	0	0	0	0	0.042	0	0	0.718	0.718
IL2	GPI	9606.ENSP00000226730	9606.ENSP00000405573	0.108	0	0	0	0.104	0	0.585	0.385	0.769
IL2	EGFR	9606.ENSP00000226730	9606.ENSP00000275493	0	0	0	0	0	0	0.65	0.593	0.851
IL2	ACE2	9606.ENSP00000226730	9606.ENSP00000389326	0	0	0	0	0	0.9	0	0.653	0.963
KDR	MAPK1	9606.ENSP00000263923	9606.ENSP00000215832	0	0	0	0.601	0	0.295	0	0.189	0.404
KDR	MMP2	9606.ENSP00000263923	9606.ENSP00000219070	0	0	0	0	0.086	0	0	0.61	0.628
KDR	IL2	9606.ENSP00000263923	9606.ENSP00000226730	0	0	0	0	0	0	0	0.44	0.44
KDR	MAPK14	9606.ENSP00000263923	9606.ENSP00000229795	0	0	0	0.581	0.063	0	0.5	0.254	0.62
KDR	GSTP1	9606.ENSP00000263923	9606.ENSP00000381607	0	0	0	0	0	0	0	0.502	0.502
KDR	ACE	9606.ENSP00000263923	9606.ENSP00000290866	0	0	0	0	0.06	0	0	0.512	0.521
KDR	PLG	9606.ENSP00000263923	9606.ENSP00000308938	0	0	0	0	0	0	0	0.527	0.527
KDR	IGF1R	9606.ENSP00000263923	9606.ENSP00000497069	0	0	0	0.574	0	0.074	0	0.537	0.552
KDR	ALB	9606.ENSP00000263923	9606.ENSP00000295897	0	0	0	0	0	0	0	0.618	0.618
KDR	SELE	9606.ENSP00000263923	9606.ENSP00000331736	0	0	0	0	0.128	0.045	0	0.581	0.62
KDR	PPARG	9606.ENSP00000263923	9606.ENSP00000287820	0	0	0	0	0	0.045	0	0.642	0.644
KDR	FGFR1	9606.ENSP00000263923	9606.ENSP00000393312	0	0	0	0.747	0.068	0.091	0	0.654	0.681
KDR	NOS3	9606.ENSP00000263923	9606.ENSP00000297494	0	0	0	0	0.102	0	0	0.697	0.716
KDR	EGFR	9606.ENSP00000263923	9606.ENSP00000275493	0	0	0	0.564	0.075	0.139	0	0.774	0.805
KDR	IGF1	9606.ENSP00000263923	9606.ENSP00000376637	0	0	0	0	0.074	0	0.65	0.758	0.914
KDR	HSP90AA1	9606.ENSP00000263923	9606.ENSP00000335153	0	0	0	0	0	0.313	0.5	0.878	0.954
LCN2	CTSG	9606.ENSP00000362108	9606.ENSP00000216336	0	0	0	0	0.149	0.053	0	0.638	0.682
LCN2	MMP2	9606.ENSP00000362108	9606.ENSP00000219070	0	0	0	0	0.057	0.292	0.4	0.796	0.907
LCN2	MMP8	9606.ENSP00000362108	9606.ENSP00000236826	0	0	0	0	0.26	0	0	0.733	0.794
LCN2	EGFR	9606.ENSP00000362108	9606.ENSP00000275493	0	0	0	0	0	0	0	0.729	0.729
LCN2	PPARG	9606.ENSP00000362108	9606.ENSP00000287820	0	0	0	0	0	0.047	0	0.471	0.474
LCN2	ACE	9606.ENSP00000362108	9606.ENSP00000290866	0	0	0	0	0	0	0	0.507	0.507
LCN2	ALB	9606.ENSP00000362108	9606.ENSP00000295897	0	0	0	0	0.042	0	0	0.712	0.712
LCN2	SELE	9606.ENSP00000362108	9606.ENSP00000331736	0	0	0	0	0.043	0	0	0.439	0.44
MAPK1	KDR	9606.ENSP00000215832	9606.ENSP00000263923	0	0	0	0.601	0	0.295	0	0.189	0.404
MAPK1	MMP2	9606.ENSP00000215832	9606.ENSP00000219070	0	0	0	0	0.047	0	0	0.404	0.408
MAPK1	GSTP1	9606.ENSP00000215832	9606.ENSP00000381607	0	0	0	0	0.049	0.292	0	0.196	0.411
MAPK1	IL2	9606.ENSP00000215832	9606.ENSP00000226730	0	0	0	0	0.058	0.045	0	0.398	0.411
MAPK1	FGFR1	9606.ENSP00000215832	9606.ENSP00000393312	0	0	0	0.588	0	0	0.4	0.195	0.496
MAPK1	HSPA8	9606.ENSP00000215832	9606.ENSP00000437125	0	0	0	0	0.122	0.071	0	0.443	0.506
MAPK1	AR	9606.ENSP00000215832	9606.ENSP00000363822	0	0	0	0	0	0.292	0	0.36	0.527
MAPK1	ACE	9606.ENSP00000215832	9606.ENSP00000290866	0	0	0	0	0	0	0	0.535	0.535
MAPK1	ALB	9606.ENSP00000215832	9606.ENSP00000295897	0	0	0	0	0	0	0	0.563	0.563
MAPK1	EGFR	9606.ENSP00000215832	9606.ENSP00000275493	0	0	0	0.579	0.047	0.042	0	0.609	0.612
MAPK1	IGF1	9606.ENSP00000215832	9606.ENSP00000376637	0	0	0	0	0	0	0	0.621	0.621
MAPK1	PLA2G2A	9606.ENSP00000215832	9606.ENSP00000383364	0	0	0	0	0.055	0	0.65	0.119	0.683
MAPK1	PPARG	9606.ENSP00000215832	9606.ENSP00000287820	0	0	0	0	0	0.51	0	0.483	0.736
MAPK1	THRB	9606.ENSP00000215832	9606.ENSP00000379904	0	0	0	0	0.055	0	0.9	0.145	0.912
MAPK1	HSP90AA1	9606.ENSP00000215832	9606.ENSP00000335153	0	0	0	0	0.057	0.113	0.4	0.897	0.941
MAPK1	MAPK14	9606.ENSP00000215832	9606.ENSP00000229795	0	0	0.067	0.924	0.342	0.816	0.9	0.677	0.995
MAPK14	MAPK1	9606.ENSP00000229795	9606.ENSP00000215832	0	0	0.067	0.924	0.342	0.816	0.9	0.677	0.995
MAPK14	IL2	9606.ENSP00000229795	9606.ENSP00000226730	0	0	0	0	0.068	0.045	0	0.418	0.436
MAPK14	IGF1R	9606.ENSP00000229795	9606.ENSP00000497069	0	0	0	0	0.049	0.11	0	0.372	0.422
MAPK14	ALB	9606.ENSP00000229795	9606.ENSP00000295897	0	0	0	0	0	0	0	0.472	0.472
MAPK14	PPARG	9606.ENSP00000229795	9606.ENSP00000287820	0	0	0	0	0.042	0	0	0.484	0.484
MAPK14	SELE	9606.ENSP00000229795	9606.ENSP00000331736	0	0	0	0	0.06	0.067	0	0.531	0.553
MAPK14	HSP90AA1	9606.ENSP00000229795	9606.ENSP00000335153	0	0	0	0	0.052	0.197	0	0.465	0.558
MAPK14	ACE	9606.ENSP00000229795	9606.ENSP00000290866	0	0	0	0	0	0	0	0.571	0.571
MAPK14	GSTP1	9606.ENSP00000229795	9606.ENSP00000381607	0	0	0	0	0.047	0.292	0	0.473	0.613
MAPK14	KDR	9606.ENSP00000229795	9606.ENSP00000263923	0	0	0	0.581	0.063	0	0.5	0.254	0.62
MAPK14	IGF1	9606.ENSP00000229795	9606.ENSP00000376637	0	0	0	0	0	0	0	0.64	0.64
MAPK14	EGFR	9606.ENSP00000229795	9606.ENSP00000275493	0	0	0	0.579	0.042	0.6	0	0.519	0.799
MIF	ACE	9606.ENSP00000215754	9606.ENSP00000290866	0	0	0	0	0	0	0	0.408	0.408
MIF	ALB	9606.ENSP00000215754	9606.ENSP00000295897	0	0	0	0	0.049	0	0	0.409	0.414
MIF	IL2	9606.ENSP00000215754	9606.ENSP00000226730	0	0	0	0	0.063	0	0	0.478	0.49
MIF	HSP90AA1	9606.ENSP00000215754	9606.ENSP00000335153	0	0	0	0	0.106	0.292	0	0.29	0.511
MIF	EGFR	9606.ENSP00000215754	9606.ENSP00000275493	0	0	0	0	0.049	0.292	0	0.333	0.511
MIF	SELE	9606.ENSP00000215754	9606.ENSP00000331736	0	0	0	0	0.087	0	0	0.564	0.584
MMP2	MAPK1	9606.ENSP00000219070	9606.ENSP00000215832	0	0	0	0	0.047	0	0	0.404	0.408
MMP2	CTSG	9606.ENSP00000219070	9606.ENSP00000216336	0	0	0	0	0.057	0	0	0.419	0.429
MMP2	AR	9606.ENSP00000219070	9606.ENSP00000363822	0	0	0	0	0.059	0	0	0.4	0.412
MMP2	MMP8	9606.ENSP00000219070	9606.ENSP00000236826	0	0	0.067	0.861	0	0	0	0.448	0.463
MMP2	IL2	9606.ENSP00000219070	9606.ENSP00000226730	0	0	0	0	0.053	0	0	0.465	0.472
MMP2	ACE	9606.ENSP00000219070	9606.ENSP00000290866	0	0	0	0	0	0	0	0.483	0.483
MMP2	SELE	9606.ENSP00000219070	9606.ENSP00000331736	0	0	0	0	0.067	0	0	0.478	0.492
MMP2	PPARG	9606.ENSP00000219070	9606.ENSP00000287820	0	0	0	0	0	0	0	0.511	0.511
MMP2	PPARA	9606.ENSP00000219070	9606.ENSP00000385523	0	0	0	0	0	0	0	0.531	0.531
MMP2	NOS3	9606.ENSP00000219070	9606.ENSP00000297494	0	0	0	0	0.049	0	0	0.528	0.531
MMP2	FGFR1	9606.ENSP00000219070	9606.ENSP00000393312	0	0	0	0	0.112	0	0	0.585	0.616
MMP2	KDR	9606.ENSP00000219070	9606.ENSP00000263923	0	0	0	0	0.086	0	0	0.61	0.628
MMP2	ALB	9606.ENSP00000219070	9606.ENSP00000295897	0	0	0	0	0.073	0.069	0	0.616	0.64
MMP2	IGF1R	9606.ENSP00000219070	9606.ENSP00000497069	0	0	0	0	0.055	0	0	0.684	0.689
MMP2	EGFR	9606.ENSP00000219070	9606.ENSP00000275493	0	0	0	0	0.099	0	0	0.674	0.693
MMP2	PLG	9606.ENSP00000219070	9606.ENSP00000308938	0	0	0	0	0.055	0	0.4	0.631	0.772
MMP2	IGF1	9606.ENSP00000219070	9606.ENSP00000376637	0	0	0	0	0.082	0	0.4	0.682	0.809
MMP2	HSP90AA1	9606.ENSP00000219070	9606.ENSP00000335153	0	0	0	0	0.068	0.292	0	0.765	0.831
MMP2	LCN2	9606.ENSP00000219070	9606.ENSP00000362108	0	0	0	0	0.057	0.292	0.4	0.796	0.907
MMP8	CTSG	9606.ENSP00000236826	9606.ENSP00000216336	0	0	0	0	0.258	0	0	0.586	0.68
MMP8	MMP2	9606.ENSP00000236826	9606.ENSP00000219070	0	0	0.067	0.861	0	0	0	0.448	0.463
MMP8	ALB	9606.ENSP00000236826	9606.ENSP00000295897	0	0	0	0	0.053	0.069	0	0.398	0.423
MMP8	PLG	9606.ENSP00000236826	9606.ENSP00000308938	0	0	0	0	0.055	0	0.4	0.43	0.649
MMP8	LCN2	9606.ENSP00000236826	9606.ENSP00000362108	0	0	0	0	0.26	0	0	0.733	0.794
NOS3	OTC	9606.ENSP00000297494	9606.ENSP00000039007	0	0	0	0	0	0	0.9	0.266	0.923
NOS3	MMP2	9606.ENSP00000297494	9606.ENSP00000219070	0	0	0	0	0.049	0	0	0.528	0.531
NOS3	IL2	9606.ENSP00000297494	9606.ENSP00000226730	0	0	0	0	0.086	0	0.119	0.33	0.413
NOS3	KDR	9606.ENSP00000297494	9606.ENSP00000263923	0	0	0	0	0.102	0	0	0.697	0.716
NOS3	PPARG	9606.ENSP00000297494	9606.ENSP00000287820	0	0	0	0	0.104	0.049	0	0.598	0.627
NOS3	ACE	9606.ENSP00000297494	9606.ENSP00000290866	0	0	0	0	0.066	0	0	0.724	0.731
NOS3	ALB	9606.ENSP00000297494	9606.ENSP00000295897	0	0	0	0	0	0	0	0.624	0.624
NOS3	DPP4	9606.ENSP00000297494	9606.ENSP00000353731	0	0	0	0	0.042	0	0	0.435	0.435
NOS3	PLG	9606.ENSP00000297494	9606.ENSP00000308938	0	0	0	0	0	0	0	0.475	0.475
NOS3	ACE2	9606.ENSP00000297494	9606.ENSP00000389326	0	0	0	0	0	0	0	0.477	0.477
NOS3	IGF1	9606.ENSP00000297494	9606.ENSP00000376637	0	0	0	0	0	0	0	0.526	0.526
NOS3	PPARA	9606.ENSP00000297494	9606.ENSP00000385523	0	0	0	0	0.068	0.049	0	0.512	0.529
NOS3	SELE	9606.ENSP00000297494	9606.ENSP00000331736	0	0	0	0	0.122	0	0	0.628	0.659
NOS3	HSP90AA1	9606.ENSP00000297494	9606.ENSP00000335153	0	0	0	0	0	0.789	0.8	0.992	0.999
OTC	GPI	9606.ENSP00000039007	9606.ENSP00000405573	0.231	0	0	0	0	0	0	0.363	0.489
OTC	NOS3	9606.ENSP00000039007	9606.ENSP00000297494	0	0	0	0	0	0	0.9	0.266	0.923
PLA2G2A	MAPK1	9606.ENSP00000383364	9606.ENSP00000215832	0	0	0	0	0.055	0	0.65	0.119	0.683
PLA2G2A	EGFR	9606.ENSP00000383364	9606.ENSP00000275493	0	0	0	0	0.049	0.292	0	0.521	0.649
PLA2G2A	ALB	9606.ENSP00000383364	9606.ENSP00000295897	0	0	0	0	0.062	0	0	0.622	0.63
PLG	CTSG	9606.ENSP00000308938	9606.ENSP00000216336	0	0	0.099	0.738	0.053	0	0.4	0.196	0.533
PLG	MMP2	9606.ENSP00000308938	9606.ENSP00000219070	0	0	0	0	0.055	0	0.4	0.631	0.772
PLG	IL2	9606.ENSP00000308938	9606.ENSP00000226730	0	0	0	0	0.049	0	0	0.585	0.588
PLG	MMP8	9606.ENSP00000308938	9606.ENSP00000236826	0	0	0	0	0.055	0	0.4	0.43	0.649
PLG	CMA1	9606.ENSP00000308938	9606.ENSP00000250378	0	0	0.09	0.758	0.053	0	0.4	0.133	0.492
PLG	KDR	9606.ENSP00000308938	9606.ENSP00000263923	0	0	0	0	0	0	0	0.527	0.527
PLG	EGFR	9606.ENSP00000308938	9606.ENSP00000275493	0	0	0	0	0.084	0	0	0.448	0.473
PLG	ACE	9606.ENSP00000308938	9606.ENSP00000290866	0	0	0	0	0	0	0	0.614	0.614
PLG	ALB	9606.ENSP00000308938	9606.ENSP00000295897	0	0	0	0	0.709	0.052	0	0.878	0.963
PLG	NOS3	9606.ENSP00000308938	9606.ENSP00000297494	0	0	0	0	0	0	0	0.475	0.475
PLG	HSPA8	9606.ENSP00000308938	9606.ENSP00000437125	0	0	0	0	0.056	0.114	0	0.343	0.403
PLG	ACE2	9606.ENSP00000308938	9606.ENSP00000389326	0	0	0	0	0.055	0	0	0.458	0.465
PLG	SELE	9606.ENSP00000308938	9606.ENSP00000331736	0	0	0	0	0	0.046	0	0.521	0.523
PLG	IGF1	9606.ENSP00000308938	9606.ENSP00000376637	0	0	0	0	0.042	0	0.4	0.478	0.673
PLG	DPP4	9606.ENSP00000308938	9606.ENSP00000353731	0	0	0	0	0.044	0	0	0.903	0.904
PPARA	MMP2	9606.ENSP00000385523	9606.ENSP00000219070	0	0	0	0	0	0	0	0.531	0.531
PPARA	EGFR	9606.ENSP00000385523	9606.ENSP00000275493	0	0	0	0	0.079	0.092	0	0.374	0.431
PPARA	PPARG	9606.ENSP00000385523	9606.ENSP00000287820	0	0	0	0.952	0.055	0	0	0.642	0.647
PPARA	ACE	9606.ENSP00000385523	9606.ENSP00000290866	0	0	0	0	0.042	0	0	0.539	0.539
PPARA	ALB	9606.ENSP00000385523	9606.ENSP00000295897	0	0	0	0	0	0.115	0	0.73	0.751
PPARA	NOS3	9606.ENSP00000385523	9606.ENSP00000297494	0	0	0	0	0.068	0.049	0	0.512	0.529
PPARA	HSP90AA1	9606.ENSP00000385523	9606.ENSP00000335153	0	0	0	0	0.054	0.538	0	0.603	0.811
PPARA	DPP4	9606.ENSP00000385523	9606.ENSP00000353731	0	0	0	0	0.054	0.052	0	0.464	0.478
PPARA	IGF1	9606.ENSP00000385523	9606.ENSP00000376637	0	0	0	0	0.058	0	0	0.542	0.55
PPARA	EPHX2	9606.ENSP00000385523	9606.ENSP00000430269	0	0	0	0	0.119	0.045	0	0.479	0.524
PPARG	MAPK1	9606.ENSP00000287820	9606.ENSP00000215832	0	0	0	0	0	0.51	0	0.483	0.736
PPARG	MMP2	9606.ENSP00000287820	9606.ENSP00000219070	0	0	0	0	0	0	0	0.511	0.511
PPARG	IL2	9606.ENSP00000287820	9606.ENSP00000226730	0	0	0	0	0	0	0	0.484	0.484
PPARG	MAPK14	9606.ENSP00000287820	9606.ENSP00000229795	0	0	0	0	0.042	0	0	0.484	0.484
PPARG	KDR	9606.ENSP00000287820	9606.ENSP00000263923	0	0	0	0	0	0.045	0	0.642	0.644
PPARG	EGFR	9606.ENSP00000287820	9606.ENSP00000275493	0	0	0	0	0.112	0.329	0	0.758	0.843
PPARG	ACE2	9606.ENSP00000287820	9606.ENSP00000389326	0	0	0	0	0	0	0	0.42	0.42
PPARG	LCN2	9606.ENSP00000287820	9606.ENSP00000362108	0	0	0	0	0	0.047	0	0.471	0.474
PPARG	SELE	9606.ENSP00000287820	9606.ENSP00000331736	0	0	0	0	0.074	0.053	0	0.453	0.478
PPARG	AR	9606.ENSP00000287820	9606.ENSP00000363822	0	0	0	0.571	0	0	0	0.517	0.517
PPARG	EPHX2	9606.ENSP00000287820	9606.ENSP00000430269	0	0	0	0	0.096	0.045	0	0.5	0.531
PPARG	DPP4	9606.ENSP00000287820	9606.ENSP00000353731	0	0	0	0	0.055	0.052	0	0.613	0.623
PPARG	NOS3	9606.ENSP00000287820	9606.ENSP00000297494	0	0	0	0	0.104	0.049	0	0.598	0.627
PPARG	PPARA	9606.ENSP00000287820	9606.ENSP00000385523	0	0	0	0.952	0.055	0	0	0.642	0.647
PPARG	IGF1R	9606.ENSP00000287820	9606.ENSP00000497069	0	0	0	0	0.07	0.071	0	0.625	0.648
PPARG	ACE	9606.ENSP00000287820	9606.ENSP00000290866	0	0	0	0	0.054	0	0	0.669	0.674
PPARG	ALB	9606.ENSP00000287820	9606.ENSP00000295897	0	0	0	0	0	0.045	0	0.681	0.682
PPARG	HSP90AA1	9606.ENSP00000287820	9606.ENSP00000335153	0	0	0	0	0.054	0.164	0	0.645	0.695
PPARG	IGF1	9606.ENSP00000287820	9606.ENSP00000376637	0	0	0	0	0.044	0	0	0.828	0.828
SELE	MIF	9606.ENSP00000331736	9606.ENSP00000215754	0	0	0	0	0.087	0	0	0.564	0.584
SELE	MMP2	9606.ENSP00000331736	9606.ENSP00000219070	0	0	0	0	0.067	0	0	0.478	0.492
SELE	IL2	9606.ENSP00000331736	9606.ENSP00000226730	0	0	0	0	0.122	0	0	0.541	0.579
SELE	MAPK14	9606.ENSP00000331736	9606.ENSP00000229795	0	0	0	0	0.06	0.067	0	0.531	0.553
SELE	KDR	9606.ENSP00000331736	9606.ENSP00000263923	0	0	0	0	0.128	0.045	0	0.581	0.62
SELE	PPARG	9606.ENSP00000331736	9606.ENSP00000287820	0	0	0	0	0.074	0.053	0	0.453	0.478
SELE	ACE	9606.ENSP00000331736	9606.ENSP00000290866	0	0	0	0	0.042	0	0	0.774	0.774
SELE	ALB	9606.ENSP00000331736	9606.ENSP00000295897	0	0	0	0	0	0	0	0.591	0.591
SELE	NOS3	9606.ENSP00000331736	9606.ENSP00000297494	0	0	0	0	0.122	0	0	0.628	0.659
SELE	PLG	9606.ENSP00000331736	9606.ENSP00000308938	0	0	0	0	0	0.046	0	0.521	0.523
SELE	LCN2	9606.ENSP00000331736	9606.ENSP00000362108	0	0	0	0	0.043	0	0	0.439	0.44
THRB	MAPK1	9606.ENSP00000379904	9606.ENSP00000215832	0	0	0	0	0.055	0	0.9	0.145	0.912

## Sheet: Fig.5A
# This file was created Fri Jun 28 10:26:30 2024								# This file was created Fri Jun 28 10:24:31 2024									# This file was created Fri Jun 28 10:26:37 2024
# Created by:								# Created by:									# Created by:
# :-) GROMACS - gmx rms, 2022.3 (-:								# :-) GROMACS - gmx rms, 2022.3 (-:									# :-) GROMACS - gmx rms, 2022.3 (-:
#								#									#
# Executable: /home/zhuxf/3080-cuda11.7/gromacs-2022.3/build/bin/gmx								# Executable: /home/zhuxf/3080-cuda11.7/gromacs-2022.3/build/bin/gmx									# Executable: /home/zhuxf/3080-cuda11.7/gromacs-2022.3/build/bin/gmx
# Data prefix: /home/zhuxf/3080-cuda11.7/gromacs-2022.3 (source tree)								# Data prefix: /home/zhuxf/3080-cuda11.7/gromacs-2022.3 (source tree)									# Data prefix: /home/zhuxf/3080-cuda11.7/gromacs-2022.3 (source tree)
# Command line:								# Command line:									# Command line:
# gmx rms -s md_0_1.tpr -f md_0_1_noPBC_MOL.xtc -o rmsd-pro.xvg -tu ns								# gmx rms -s md_0_1.tpr -f md_0_1_noPBC_MOL.xtc -n index.ndx -o rmsd-lig.xvg -tu ns									# gmx rms -s md_0_1.tpr -f md_0_1_noPBC_MOL.xtc -n index.ndx -o rmsd-complex.xvg -tu ns
# gmx rms is part of G R O M A C S:								# gmx rms is part of G R O M A C S:									# gmx rms is part of G R O M A C S:
#								#									#
# GROtesk MACabre and Sinister								# Great Red Oystrich Makes All Chemists Sane									# GRoups of Organic Molecules in ACtion for Science
#								#									#
@ title "RMSD"								@ title "RMSD"									@ title "RMSD"
@ xaxis label "Time (ns)"								@ xaxis label "Time (ns)"									@ xaxis label "Time (ns)"
@ yaxis label "RMSD (nm)"								@ yaxis label "RMSD (nm)"									@ yaxis label "RMSD (nm)"
@TYPE xy								@TYPE xy									@TYPE xy
@ subtitle "C-alpha after lsq fit to Protein"								@ subtitle "MOL after lsq fit to MOL"									@ subtitle "Protein_MOL after lsq fit to Protein_MOL"
0.0000000 0.0004929								0.0000000 0.0004620									0.0000000 0.0004990
0.0100000 0.0815568								0.0100000 0.0332623									0.0100000 0.1060326
0.0200000 0.0963488								0.0200000 0.0763610									0.0200000 0.1210016
0.0300000 0.1011897								0.0300000 0.0317340									0.0300000 0.1319304
0.0400000 0.1035924								0.0400000 0.0714579									0.0400000 0.1374093
0.0500000 0.1056141								0.0500000 0.0832287									0.0500000 0.1397713
0.0600000 0.1015929								0.0600000 0.0830534									0.0600000 0.1360586
0.0700000 0.1240216								0.0700000 0.0685417									0.0700000 0.1559029
0.0800000 0.1255350								0.0800000 0.0614693									0.0800000 0.1586013
0.0900000 0.1261575								0.0900000 0.0723128									0.0900000 0.1578187
0.1000000 0.1201198								0.1000000 0.0530342									0.1000000 0.1566641
0.1100000 0.1218911								0.1100000 0.0791543									0.1100000 0.1583584
0.1200000 0.1221151								0.1200000 0.0667648									0.1200000 0.1597528
0.1300000 0.1320340								0.1300000 0.0855286									0.1300000 0.1664709
0.1400000 0.1473390								0.1400000 0.1026951									0.1400000 0.1764034
0.1500000 0.1415294								0.1500000 0.0895030									0.1500000 0.1731824
0.1600000 0.1608899								0.1600000 0.0852855									0.1600000 0.1866615
0.1700000 0.1681018								0.1700000 0.0806152									0.1700000 0.1947451
0.1800000 0.1585823								0.1800000 0.0684181									0.1800000 0.1887844
0.1900000 0.1612329								0.1900000 0.0819146									0.1900000 0.1926824
0.2000000 0.1522848								0.2000000 0.0641578									0.2000000 0.1877520
0.2100000 0.1510257								0.2100000 0.0680297									0.2100000 0.1870944
0.2200000 0.1581899								0.2200000 0.0762289									0.2200000 0.1918520
0.2300000 0.1821096								0.2300000 0.0688045									0.2300000 0.2081745
0.2400000 0.1699157								0.2400000 0.0714192									0.2400000 0.2007328
0.2500000 0.1783440								0.2500000 0.0728049									0.2500000 0.2125688
0.2600000 0.1601382								0.2600000 0.0687172									0.2600000 0.1999078
0.2700000 0.1720056								0.2700000 0.0785803									0.2700000 0.2093481
0.2800000 0.1562890								0.2800000 0.0706474									0.2800000 0.1979895
0.2900000 0.1549691								0.2900000 0.0780260									0.2900000 0.1938336
0.3000000 0.1502903								0.3000000 0.0855881									0.3000000 0.1908801
0.3100000 0.1595471								0.3100000 0.0971652									0.3100000 0.1981148
0.3200000 0.1606274								0.3200000 0.0876589									0.3200000 0.2025297
0.3300000 0.1648992								0.3300000 0.0825591									0.3300000 0.2096455
0.3400000 0.1499867								0.3400000 0.0745442									0.3400000 0.1957120
0.3500000 0.1766542								0.3500000 0.0827767									0.3500000 0.2116155
0.3600000 0.1869916								0.3600000 0.0845122									0.3600000 0.2284527
0.3700000 0.1752332								0.3700000 0.0886788									0.3700000 0.2167204
0.3800000 0.1982748								0.3800000 0.1051863									0.3800000 0.2374768
0.3900000 0.1758499								0.3900000 0.0979593									0.3900000 0.2173990
0.4000000 0.1629242								0.4000000 0.0940372									0.4000000 0.2123765
0.4100000 0.1745159								0.4100000 0.0886400									0.4100000 0.2183863
0.4200000 0.1801209								0.4200000 0.0806835									0.4200000 0.2221778
0.4300000 0.1960734								0.4300000 0.0860881									0.4300000 0.2390928
0.4400000 0.1766094								0.4400000 0.0957970									0.4400000 0.2173086
0.4500000 0.1793028								0.4500000 0.0786716									0.4500000 0.2225495
0.4600000 0.1659473								0.4600000 0.0662416									0.4600000 0.2121495
0.4700000 0.2152847								0.4700000 0.0776996									0.4700000 0.2522576
0.4800000 0.2029052								0.4800000 0.0894791									0.4800000 0.2473900
0.4900000 0.1949098								0.4900000 0.0841842									0.4900000 0.2375867
0.5000000 0.1877785								0.5000000 0.0925520									0.5000000 0.2311581
0.5100001 0.1850196								0.5100001 0.0959402									0.5100001 0.2252456
0.5200000 0.1799763								0.5200000 0.0974313									0.5200000 0.2240459
0.5300000 0.1778696								0.5300000 0.0982678									0.5300000 0.2195210
0.5400000 0.1770690								0.5400000 0.0780357									0.5400000 0.2212121
0.5500000 0.1749736								0.5500000 0.0989605									0.5500000 0.2191428
0.5600000 0.1873682								0.5600000 0.0922330									0.5600000 0.2278442
0.5700001 0.1726369								0.5700001 0.0926374									0.5700001 0.2178283
0.5800000 0.1820116								0.5800000 0.1051977									0.5800000 0.2241835
0.5900000 0.1951472								0.5900000 0.0981979									0.5900000 0.2353626
0.6000000 0.1864880								0.6000000 0.0828276									0.6000000 0.2248541
0.6100000 0.1932346								0.6100000 0.0987915									0.6100000 0.2315460
0.6200000 0.1857580								0.6200000 0.0968058									0.6200000 0.2285741
0.6300001 0.1670499								0.6300001 0.0906514									0.6300001 0.2101557
0.6400000 0.1803048								0.6400000 0.0910351									0.6400000 0.2205024
0.6500000 0.1818932								0.6500000 0.0887520									0.6500000 0.2210459
0.6600000 0.1757744								0.6600000 0.0878872									0.6600000 0.2190136
0.6700000 0.1605550								0.6700000 0.0740475									0.6700000 0.2069415
0.6800000 0.1550070								0.6800000 0.0821294									0.6800000 0.2074013
0.6900001 0.1487270								0.6900001 0.0985170									0.6900001 0.2021946
0.7000000 0.1552004								0.7000000 0.0800437									0.7000000 0.2086083
0.7100000 0.1637905								0.7100000 0.1013453									0.7100000 0.2108633
0.7200000 0.1614859								0.7200000 0.0937657									0.7200000 0.2097961
0.7300000 0.1698623								0.7300000 0.0754754									0.7300000 0.2163995
0.7400000 0.1672267								0.7400000 0.0816903									0.7400000 0.2115757
0.7500001 0.1599292								0.7500001 0.0704170									0.7500001 0.2040244
0.7600001 0.1586142								0.7600001 0.0919909									0.7600001 0.2017875
0.7700000 0.1595866								0.7700000 0.0799558									0.7700000 0.2047302
0.7800000 0.1888889								0.7800000 0.0740500									0.7800000 0.2260828
0.7900000 0.1793426								0.7900000 0.0800530									0.7900000 0.2181619
0.8000000 0.1642031								0.8000000 0.0713436									0.8000000 0.2110778
0.8100001 0.1676535								0.8100001 0.0748108									0.8100001 0.2091399
0.8200001 0.1852464								0.8200001 0.0841761									0.8200001 0.2255632
0.8300000 0.1837171								0.8300000 0.0723644									0.8300000 0.2254470
0.8400000 0.1827113								0.8400000 0.0734380									0.8400000 0.2262271
0.8500000 0.1780866								0.8500000 0.0849014									0.8500000 0.2235795
0.8600000 0.1792146								0.8600000 0.0950288									0.8600000 0.2260939
0.8700001 0.1965053								0.8700001 0.1038200									0.8700001 0.2365202
0.8800001 0.1926657								0.8800001 0.0673820									0.8800001 0.2366874
0.8900000 0.1986139								0.8900000 0.0708414									0.8900000 0.2385840
0.9000000 0.2062648								0.9000000 0.0745232									0.9000000 0.2456781
0.9100000 0.2017327								0.9100000 0.0836217									0.9100000 0.2397801
0.9200000 0.2272428								0.9200000 0.0812016									0.9200000 0.2640540
0.9300001 0.2297104								0.9300001 0.0727189									0.9300001 0.2606181
0.9400001 0.2320874								0.9400001 0.0770332									0.9400001 0.2650997
0.9500000 0.2061984								0.9500000 0.0891070									0.9500000 0.2435848
0.9600000 0.2119741								0.9600000 0.0892673									0.9600000 0.2480690
0.9700000 0.2048761								0.9700000 0.0968623									0.9700000 0.2416621
0.9800000 0.2164291								0.9800000 0.0793851									0.9800000 0.2511919
0.9900001 0.2197206								0.9900001 0.0987401									0.9900001 0.2510930
1.0000000 0.2183930								1.0000000 0.0826570									1.0000000 0.2558193
1.0100000 0.2211249								1.0100000 0.0805970									1.0100000 0.2580222
1.0200001 0.2245038								1.0200001 0.0852797									1.0200001 0.2598443
1.0300001 0.1989379								1.0300001 0.0931938									1.0300001 0.2407524
1.0400001 0.2156885								1.0400001 0.0802788									1.0400001 0.2570571
1.0500001 0.2139027								1.0500001 0.0997231									1.0500001 0.2517456
1.0600001 0.2289906								1.0600001 0.0849807									1.0600001 0.2639540
1.0700001 0.2408394								1.0700001 0.0713264									1.0700001 0.2735259
1.0800000 0.2233873								1.0800000 0.0655158									1.0800000 0.2580869
1.0900000 0.2349002								1.0900000 0.0749236									1.0900000 0.2693317
1.1000000 0.2441383								1.1000000 0.0473103									1.1000000 0.2769413
1.1100000 0.2372035								1.1100000 0.0627156									1.1100000 0.2699390
1.1200000 0.2422993								1.1200000 0.0685517									1.1200000 0.2757690
1.1300000 0.2487783								1.1300000 0.0514854									1.1300000 0.2821986
1.1400001 0.2308158								1.1400001 0.0605996									1.1400001 0.2662267
1.1500001 0.2476586								1.1500001 0.0807103									1.1500001 0.2800280
1.1600001 0.2436714								1.1600001 0.0692078									1.1600001 0.2758782
1.1700001 0.2397779								1.1700001 0.0843671									1.1700001 0.2757267
1.1800001 0.2432765								1.1800001 0.0695463									1.1800001 0.2751636
1.1900001 0.2218128								1.1900001 0.0813988									1.1900001 0.2573595
1.2000000 0.2297428								1.2000000 0.0669961									1.2000000 0.2660023
1.2100000 0.2505138								1.2100000 0.0707264									1.2100000 0.2809264
1.2200000 0.2652020								1.2200000 0.0957446									1.2200000 0.2924746
1.2300000 0.2431570								1.2300000 0.0901556									1.2300000 0.2742714
1.2400000 0.2544905								1.2400000 0.0884831									1.2400000 0.2809437
1.2500000 0.2375328								1.2500000 0.0855894									1.2500000 0.2702761
1.2600001 0.2100785								1.2600001 0.0685413									1.2600001 0.2481685
1.2700001 0.2187119								1.2700001 0.0783561									1.2700001 0.2548371
1.2800001 0.2339629								1.2800001 0.0942350									1.2800001 0.2681828
1.2900001 0.2367359								1.2900001 0.0895201									1.2900001 0.2715697
1.3000001 0.2387083								1.3000001 0.0841271									1.3000001 0.2745545
1.3100001 0.2458635								1.3100001 0.0745548									1.3100001 0.2801977
1.3200001 0.2159262								1.3200001 0.0762812									1.3200001 0.2544307
1.3300000 0.2326867								1.3300000 0.0877215									1.3300000 0.2665842
1.3400000 0.2423435								1.3400000 0.0832613									1.3400000 0.2745065
1.3500000 0.2527629								1.3500000 0.0883113									1.3500000 0.2810758
1.3600000 0.2578970								1.3600000 0.0698675									1.3600000 0.2876858
1.3700001 0.2375734								1.3700001 0.0620951									1.3700001 0.2728322
1.3800001 0.2467186								1.3800001 0.0795623									1.3800001 0.2788832
1.3900001 0.2458761								1.3900001 0.0823347									1.3900001 0.2822160
1.4000001 0.2588534								1.4000001 0.0914002									1.4000001 0.2923709
1.4100001 0.2325262								1.4100001 0.0870581									1.4100001 0.2670073
1.4200001 0.2208713								1.4200001 0.0513046									1.4200001 0.2600666
1.4300001 0.2348095								1.4300001 0.0730768									1.4300001 0.2737123
1.4400001 0.2493053								1.4400001 0.0673917									1.4400001 0.2834232
1.4500000 0.2162549								1.4500000 0.0791508									1.4500000 0.2557703
1.4600000 0.2224653								1.4600000 0.0795136									1.4600000 0.2634607
1.4700000 0.2071285								1.4700000 0.0412878									1.4700000 0.2488481
1.4800000 0.2151540								1.4800000 0.0670889									1.4800000 0.2560655
1.4900001 0.2028828								1.4900001 0.0570885									1.4900001 0.2451699
1.5000001 0.2205441								1.5000001 0.0756058									1.5000001 0.2598743
1.5100001 0.2043055								1.5100001 0.0872301									1.5100001 0.2466440
1.5200001 0.2080878								1.5200001 0.0750752									1.5200001 0.2507180
1.5300001 0.1774567								1.5300001 0.0733960									1.5300001 0.2275805
1.5400001 0.1765263								1.5400001 0.0943012									1.5400001 0.2262807
1.5500001 0.2178142								1.5500001 0.0917652									1.5500001 0.2628575
1.5600001 0.2211132								1.5600001 0.0952069									1.5600001 0.2609790
1.5700001 0.2473045								1.5700001 0.0833917									1.5700001 0.2836076
1.5800000 0.2459963								1.5800000 0.0631479									1.5800000 0.2827921
1.5900000 0.2419098								1.5900000 0.0730400									1.5900000 0.2800639
1.6000000 0.2398892								1.6000000 0.0756481									1.6000000 0.2791021
1.6100001 0.2124612								1.6100001 0.0690647									1.6100001 0.2574366
1.6200001 0.2048029								1.6200001 0.0977402									1.6200001 0.2500496
1.6300001 0.2217623								1.6300001 0.0876400									1.6300001 0.2666686
1.6400001 0.2064891								1.6400001 0.1009843									1.6400001 0.2576656
1.6500001 0.1989331								1.6500001 0.0737406									1.6500001 0.2498949
1.6600001 0.1999299								1.6600001 0.1014152									1.6600001 0.2515525
1.6700001 0.1829464								1.6700001 0.0914983									1.6700001 0.2344198
1.6800001 0.1946423								1.6800001 0.0772678									1.6800001 0.2457712
1.6900001 0.1916062								1.6900001 0.0708274									1.6900001 0.2423961
1.7000000 0.1887293								1.7000000 0.0726727									1.7000000 0.2381453
1.7100000 0.1944313								1.7100000 0.0667604									1.7100000 0.2426927
1.7200000 0.1685310								1.7200000 0.0563643									1.7200000 0.2252036
1.7300001 0.1712552								1.7300001 0.0635113									1.7300001 0.2236859
1.7400001 0.1716123								1.7400001 0.0675094									1.7400001 0.2201479
1.7500001 0.1815843								1.7500001 0.0837242									1.7500001 0.2262976
1.7600001 0.1851496								1.7600001 0.0920364									1.7600001 0.2315062
1.7700001 0.1793466								1.7700001 0.0807794									1.7700001 0.2264529
1.7800001 0.1968130								1.7800001 0.0775271									1.7800001 0.2409448
1.7900001 0.1992610								1.7900001 0.0570710									1.7900001 0.2394964
1.8000001 0.2225140								1.8000001 0.0567222									1.8000001 0.2584656
1.8100001 0.2166845								1.8100001 0.0529047									1.8100001 0.2506925
1.8200001 0.2175546								1.8200001 0.0777824									1.8200001 0.2528694
1.8300000 0.2190818								1.8300000 0.1003200									1.8300000 0.2535156
1.8400000 0.2341075								1.8400000 0.0845914									1.8400000 0.2696078
1.8500001 0.2212648								1.8500001 0.0802232									1.8500001 0.2574377
1.8600001 0.2476440								1.8600001 0.0645713									1.8600001 0.2792002
1.8700001 0.2267043								1.8700001 0.0711241									1.8700001 0.2654704
1.8800001 0.2100433								1.8800001 0.0795607									1.8800001 0.2527062
1.8900001 0.2060590								1.8900001 0.0559963									1.8900001 0.2495231
1.9000001 0.2105191								1.9000001 0.0791505									1.9000001 0.2551250
1.9100001 0.2124505								1.9100001 0.0928491									1.9100001 0.2575964
1.9200001 0.2058003								1.9200001 0.0724452									1.9200001 0.2500958
1.9300001 0.2011475								1.9300001 0.0854865									1.9300001 0.2468246
1.9400001 0.1936359								1.9400001 0.0704617									1.9400001 0.2395616
1.9500000 0.1733121								1.9500000 0.0674226									1.9500000 0.2228316
1.9600000 0.1758705								1.9600000 0.0791738									1.9600000 0.2263004
1.9700001 0.1737957								1.9700001 0.0903042									1.9700001 0.2250244
1.9800001 0.1834273								1.9800001 0.0904778									1.9800001 0.2335983
1.9900001 0.1542007								1.9900001 0.0876228									1.9900001 0.2103607
2.0000000 0.1552699								2.0000000 0.0862732									2.0000000 0.2141081
2.0100000 0.1609561								2.0100000 0.0901458									2.0100000 0.2158599
2.0200000 0.1702439								2.0200000 0.0712938									2.0200000 0.2234263
2.0300002 0.1776804								2.0300002 0.0919835									2.0300002 0.2318335
2.0400002 0.1642956								2.0400002 0.0793071									2.0400002 0.2239054
2.0500002 0.1744144								2.0500002 0.0892778									2.0500002 0.2322073
2.0600002 0.1933116								2.0600002 0.0686162									2.0600002 0.2484421
2.0700002 0.1830019								2.0700002 0.0850752									2.0700002 0.2400964
2.0800002 0.1663956								2.0800002 0.0934409									2.0800002 0.2268204
2.0900002 0.1596549								2.0900002 0.0867815									2.0900002 0.2197066
2.1000001 0.1596332								2.1000001 0.0957237									2.1000001 0.2225169
2.1100001 0.1638439								2.1100001 0.0734835									2.1100001 0.2229005
2.1200001 0.1576004								2.1200001 0.0756608									2.1200001 0.2176939
2.1300001 0.1754139								2.1300001 0.0767276									2.1300001 0.2327804
2.1400001 0.1719533								2.1400001 0.0738676									2.1400001 0.2293103
2.1500001 0.1886245								2.1500001 0.0689799									2.1500001 0.2411443
2.1600001 0.1839385								2.1600001 0.0687691									2.1600001 0.2397144
2.1700001 0.1768698								2.1700001 0.0694186									2.1700001 0.2331372
2.1800001 0.1722906								2.1800001 0.0736624									2.1800001 0.2315143
2.1900001 0.1723762								2.1900001 0.0580116									2.1900001 0.2330581
2.2000000 0.1781446								2.2000000 0.0796002									2.2000000 0.2360157
2.2100000 0.2022136								2.2100000 0.0915944									2.2100000 0.2485058
2.2200000 0.1972630								2.2200000 0.0751741									2.2200000 0.2462285
2.2300000 0.1716829								2.2300000 0.0751158									2.2300000 0.2279566
2.2400000 0.1936841								2.2400000 0.0684892									2.2400000 0.2414943
2.2500000 0.2015439								2.2500000 0.0534614									2.2500000 0.2485279
2.2600000 0.2166803								2.2600000 0.0607951									2.2600000 0.2624739
2.2700002 0.1944519								2.2700002 0.0726385									2.2700002 0.2425998
2.2800002 0.1913275								2.2800002 0.0782700									2.2800002 0.2392949
2.2900002 0.1824230								2.2900002 0.0689589									2.2900002 0.2351840
2.3000002 0.1907678								2.3000002 0.0842014									2.3000002 0.2422217
2.3100002 0.1935049								2.3100002 0.0759408									2.3100002 0.2503547
2.3200002 0.1736821								2.3200002 0.0725735									2.3200002 0.2338225
2.3300002 0.1691627								2.3300002 0.0900458									2.3300002 0.2314087
2.3400002 0.1566996								2.3400002 0.0587524									2.3400002 0.2193667
2.3500001 0.1795924								2.3500001 0.0607811									2.3500001 0.2350978
2.3600001 0.1871267								2.3600001 0.0738238									2.3600001 0.2425364
2.3700001 0.1973661								2.3700001 0.0786548									2.3700001 0.2497347
2.3800001 0.1932325								2.3800001 0.0714302									2.3800001 0.2431029
2.3900001 0.1945498								2.3900001 0.0805461									2.3900001 0.2430131
2.4000001 0.1898671								2.4000001 0.0851048									2.4000001 0.2403936
2.4100001 0.1746960								2.4100001 0.0759044									2.4100001 0.2333693
2.4200001 0.1868260								2.4200001 0.0722661									2.4200001 0.2394853
2.4300001 0.1887811								2.4300001 0.0758867									2.4300001 0.2429716
2.4400001 0.1816858								2.4400001 0.0849856									2.4400001 0.2412022
2.4500000 0.1900571								2.4500000 0.0683906									2.4500000 0.2461118
2.4600000 0.1827308								2.4600000 0.0582680									2.4600000 0.2414087
2.4700000 0.1780687								2.4700000 0.0554461									2.4700000 0.2409073
2.4800000 0.1878949								2.4800000 0.0717552									2.4800000 0.2473078
2.4900000 0.1817375								2.4900000 0.0654513									2.4900000 0.2416894
2.5000000 0.2055221								2.5000000 0.0818270									2.5000000 0.2584838
2.5100002 0.1994479								2.5100002 0.0640697									2.5100002 0.2554345
2.5200002 0.1958762								2.5200002 0.0847200									2.5200002 0.2476449
2.5300002 0.1699607								2.5300002 0.0341756									2.5300002 0.2323273
2.5400002 0.1756050								2.5400002 0.0699091									2.5400002 0.2339300
2.5500002 0.1689476								2.5500002 0.0653040									2.5500002 0.2288352
2.5600002 0.1697472								2.5600002 0.0655883									2.5600002 0.2319854
2.5700002 0.1731059								2.5700002 0.0607405									2.5700002 0.2321943
2.5800002 0.1695229								2.5800002 0.0825891									2.5800002 0.2254338
2.5900002 0.1700872								2.5900002 0.0795616									2.5900002 0.2238303
2.6000001 0.1717629								2.6000001 0.0755608									2.6000001 0.2283903
2.6100001 0.1808347								2.6100001 0.0721576									2.6100001 0.2324789
2.6200001 0.1678918								2.6200001 0.0715893									2.6200001 0.2258369
2.6300001 0.1858730								2.6300001 0.0670773									2.6300001 0.2370514
2.6400001 0.1937945								2.6400001 0.0704159									2.6400001 0.2405550
2.6500001 0.1799847								2.6500001 0.0694594									2.6500001 0.2366126
2.6600001 0.1787432								2.6600001 0.0630804									2.6600001 0.2362320
2.6700001 0.1780513								2.6700001 0.0842608									2.6700001 0.2306948
2.6800001 0.1797743								2.6800001 0.0708093									2.6800001 0.2374753
2.6900001 0.1946420								2.6900001 0.0721500									2.6900001 0.2463231
2.7000000 0.1986941								2.7000000 0.0814887									2.7000000 0.2486380
2.7100000 0.1915386								2.7100000 0.0954895									2.7100000 0.2398776
2.7200000 0.1897851								2.7200000 0.0957653									2.7200000 0.2433465
2.7300000 0.1977582								2.7300000 0.0895448									2.7300000 0.2485196
2.7400002 0.2022007								2.7400002 0.0809439									2.7400002 0.2520542
2.7500002 0.1772903								2.7500002 0.0767932									2.7500002 0.2295500
2.7600002 0.1961321								2.7600002 0.0875583									2.7600002 0.2442035
2.7700002 0.1992558								2.7700002 0.0916972									2.7700002 0.2443942
2.7800002 0.2179370								2.7800002 0.0884700									2.7800002 0.2602857
2.7900002 0.1901586								2.7900002 0.0650909									2.7900002 0.2400224
2.8000002 0.1915143								2.8000002 0.0768219									2.8000002 0.2441057
2.8100002 0.2156290								2.8100002 0.0664468									2.8100002 0.2592189
2.8200002 0.2053446								2.8200002 0.0757595									2.8200002 0.2537900
2.8300002 0.1951429								2.8300002 0.0889213									2.8300002 0.2458000
2.8400002 0.2140287								2.8400002 0.0809658									2.8400002 0.2606167
2.8500001 0.2062066								2.8500001 0.0715948									2.8500001 0.2497145
2.8600001 0.2212678								2.8600001 0.0624961									2.8600001 0.2604781
2.8700001 0.2067094								2.8700001 0.0837093									2.8700001 0.2495990
2.8800001 0.2060484								2.8800001 0.0987154									2.8800001 0.2480888
2.8900001 0.2112446								2.8900001 0.1026276									2.8900001 0.2522898
2.9000001 0.2063732								2.9000001 0.0817009									2.9000001 0.2500862
2.9100001 0.2117714								2.9100001 0.0598088									2.9100001 0.2553610
2.9200001 0.2101154								2.9200001 0.0735715									2.9200001 0.2497080
2.9300001 0.2146674								2.9300001 0.0679499									2.9300001 0.2502890
2.9400001 0.2156232								2.9400001 0.0718893									2.9400001 0.2504956
2.9500000 0.2280568								2.9500000 0.0813940									2.9500000 0.2660693
2.9600000 0.2322202								2.9600000 0.0834079									2.9600000 0.2685721
2.9700000 0.2631644								2.9700000 0.0751446									2.9700000 0.2982430
2.9800003 0.2578546								2.9800003 0.0769887									2.9800003 0.2928989
2.9900002 0.2304922								2.9900002 0.0701853									2.9900002 0.2683337
3.0000002 0.2365785								3.0000002 0.0663098									3.0000002 0.2712360
3.0100002 0.2251104								3.0100002 0.0652963									3.0100002 0.2600318
3.0200002 0.2151059								3.0200002 0.0844794									3.0200002 0.2514062
3.0300002 0.2026584								3.0300002 0.0817206									3.0300002 0.2440210
3.0400002 0.2187316								3.0400002 0.0689748									3.0400002 0.2564433
3.0500002 0.1848459								3.0500002 0.0804934									3.0500002 0.2284549
3.0600002 0.1824851								3.0600002 0.0588965									3.0600002 0.2305121
3.0700002 0.1867197								3.0700002 0.0729918									3.0700002 0.2341922
3.0800002 0.1972522								3.0800002 0.0695720									3.0800002 0.2417228
3.0900002 0.2000084								3.0900002 0.0820638									3.0900002 0.2432057
3.1000001 0.1933461								3.1000001 0.0650278									3.1000001 0.2346064
3.1100001 0.1986531								3.1100001 0.0607888									3.1100001 0.2401485
3.1200001 0.1930847								3.1200001 0.0806274									3.1200001 0.2402871
3.1300001 0.1815130								3.1300001 0.0556534									3.1300001 0.2323719
3.1400001 0.2078166								3.1400001 0.0807313									3.1400001 0.2514955
3.1500001 0.1896669								3.1500001 0.0787083									3.1500001 0.2390360
3.1600001 0.2027559								3.1600001 0.0601542									3.1600001 0.2477963
3.1700001 0.1920778								3.1700001 0.0599691									3.1700001 0.2369021
3.1800001 0.2093727								3.1800001 0.0779704									3.1800001 0.2503954
3.1900001 0.2028450								3.1900001 0.0690626									3.1900001 0.2456736
3.2000000 0.2103890								3.2000000 0.0521841									3.2000000 0.2522475
3.2100000 0.2220701								3.2100000 0.0632526									3.2100000 0.2630107
3.2200003 0.2023166								3.2200003 0.0814736									3.2200003 0.2493857
3.2300003 0.1913096								3.2300003 0.0723817									3.2300003 0.2374767
3.2400002 0.1846583								3.2400002 0.0871586									3.2400002 0.2318626
3.2500002 0.1851926								3.2500002 0.0833058									3.2500002 0.2354144
3.2600002 0.1931221								3.2600002 0.0772979									3.2600002 0.2432553
3.2700002 0.1865623								3.2700002 0.0739226									3.2700002 0.2377320
3.2800002 0.1987006								3.2800002 0.0576327									3.2800002 0.2463443
3.2900002 0.1869381								3.2900002 0.0695181									3.2900002 0.2394690
3.3000002 0.2183913								3.3000002 0.0757392									3.3000002 0.2607483
3.3100002 0.2056664								3.3100002 0.0825563									3.3100002 0.2498768
3.3200002 0.2037436								3.3200002 0.0746639									3.3200002 0.2490498
3.3300002 0.2036654								3.3300002 0.0887534									3.3300002 0.2506562
3.3400002 0.2134082								3.3400002 0.0678663									3.3400002 0.2594490
3.3500001 0.1955454								3.3500001 0.0707530									3.3500001 0.2443592
3.3600001 0.1924412								3.3600001 0.0986214									3.3600001 0.2423068
3.3700001 0.2016621								3.3700001 0.0978092									3.3700001 0.2489306
3.3800001 0.1919125								3.3800001 0.0989392									3.3800001 0.2417776
3.3900001 0.1771256								3.3900001 0.1039751									3.3900001 0.2318422
3.4000001 0.1800293								3.4000001 0.0909046									3.4000001 0.2327921
3.4100001 0.1967496								3.4100001 0.1090859									3.4100001 0.2485340
3.4200001 0.1811946								3.4200001 0.0994806									3.4200001 0.2367664
3.4300001 0.1763471								3.4300001 0.0913293									3.4300001 0.2290118
3.4400001 0.2028871								3.4400001 0.1128023									3.4400001 0.2523937
3.4500000 0.1897882								3.4500000 0.1100305									3.4500000 0.2379245
3.4600003 0.2011895								3.4600003 0.1059846									3.4600003 0.2492069
3.4700003 0.1867732								3.4700003 0.1018143									3.4700003 0.2373966
3.4800003 0.1898836								3.4800003 0.1002819									3.4800003 0.2421801
3.4900002 0.1848330								3.4900002 0.0992609									3.4900002 0.2351667
3.5000002 0.1906885								3.5000002 0.0785892									3.5000002 0.2413892
3.5100002 0.1964908								3.5100002 0.0900995									3.5100002 0.2463738
3.5200002 0.1987299								3.5200002 0.0784471									3.5200002 0.2468198
3.5300002 0.2085227								3.5300002 0.0859957									3.5300002 0.2559323
3.5400002 0.1955076								3.5400002 0.0828428									3.5400002 0.2459209
3.5500002 0.2016621								3.5500002 0.1008774									3.5500002 0.2533900
3.5600002 0.1809839								3.5600002 0.0890134									3.5600002 0.2381392
3.5700002 0.1715419								3.5700002 0.0900329									3.5700002 0.2290722
3.5800002 0.1834965								3.5800002 0.0910076									3.5800002 0.2373390
3.5900002 0.1822472								3.5900002 0.0948302									3.5900002 0.2347899
3.6000001 0.1846097								3.6000001 0.0931084									3.6000001 0.2387053
3.6100001 0.1869699								3.6100001 0.0812573									3.6100001 0.2362003
3.6200001 0.1789752								3.6200001 0.0887302									3.6200001 0.2297921
3.6300001 0.1982289								3.6300001 0.0928491									3.6300001 0.2437142
3.6400001 0.1891647								3.6400001 0.0937715									3.6400001 0.2386288
3.6500001 0.2015030								3.6500001 0.0830722									3.6500001 0.2490824
3.6600001 0.2075920								3.6600001 0.0881761									3.6600001 0.2546250
3.6700001 0.1976937								3.6700001 0.0931635									3.6700001 0.2481481
3.6800001 0.1997786								3.6800001 0.0755668									3.6800001 0.2518719
3.6900001 0.2005077								3.6900001 0.0923802									3.6900001 0.2541194
3.7000003 0.1859396								3.7000003 0.1033852									3.7000003 0.2339758
3.7100003 0.1813511								3.7100003 0.0858373									3.7100003 0.2299824
3.7200003 0.1922941								3.7200003 0.0899402									3.7200003 0.2395765
3.7300003 0.1913780								3.7300003 0.0803452									3.7300003 0.2397874
3.7400002 0.1932522								3.7400002 0.1098745									3.7400002 0.2392798
3.7500002 0.1689540								3.7500002 0.0991365									3.7500002 0.2214672
3.7600002 0.1677700								3.7600002 0.1104715									3.7600002 0.2233987
3.7700002 0.1567559								3.7700002 0.1146237									3.7700002 0.2164081
3.7800002 0.1723771								3.7800002 0.1066059									3.7800002 0.2293641
3.7900002 0.1580958								3.7900002 0.0964753									3.7900002 0.2178182
3.8000002 0.1589764								3.8000002 0.0861257									3.8000002 0.2212856
3.8100002 0.1728533								3.8100002 0.1173666									3.8100002 0.2270634
3.8200002 0.1523375								3.8200002 0.1167677									3.8200002 0.2120007
3.8300002 0.1659732								3.8300002 0.1023397									3.8300002 0.2243091
3.8400002 0.1800900								3.8400002 0.1066123									3.8400002 0.2338128
3.8500001 0.1729525								3.8500001 0.1141908									3.8500001 0.2294827
3.8600001 0.1660644								3.8600001 0.1148087									3.8600001 0.2255339
3.8700001 0.1583827								3.8700001 0.1260214									3.8700001 0.2180411
3.8800001 0.1620284								3.8800001 0.1050448									3.8800001 0.2203493
3.8900001 0.1664871								3.8900001 0.1084302									3.8900001 0.2219019
3.9000001 0.1801330								3.9000001 0.1065535									3.9000001 0.2356860
3.9100001 0.1761958								3.9100001 0.1001390									3.9100001 0.2376255
3.9200001 0.1868141								3.9200001 0.0972040									3.9200001 0.2446579
3.9300003 0.2064123								3.9300003 0.0834681									3.9300003 0.2551599
3.9400003 0.2127552								3.9400003 0.1084609									3.9400003 0.2624542
3.9500003 0.2086263								3.9500003 0.0954917									3.9500003 0.2640655
3.9600003 0.2113287								3.9600003 0.0935213									3.9600003 0.2631156
3.9700003 0.1941284								3.9700003 0.1070755									3.9700003 0.2481193
3.9800003 0.1890171								3.9800003 0.0984784									3.9800003 0.2427272
3.9900002 0.2036315								3.9900002 0.1016020									3.9900002 0.2531482
4.0000000 0.1963509								4.0000000 0.1027627									4.0000000 0.2444579
4.0100002 0.1809442								4.0100002 0.1048157									4.0100002 0.2315843
4.0200000 0.1759249								4.0200000 0.1058817									4.0200000 0.2307431
4.0300002 0.1625019								4.0300002 0.1087685									4.0300002 0.2154157
4.0400000 0.1870888								4.0400000 0.1058033									4.0400000 0.2355491
4.0500002 0.2010903								4.0500002 0.1162568									4.0500002 0.2449683
4.0600004 0.1967723								4.0600004 0.1063279									4.0600004 0.2436294
4.0700002 0.1811727								4.0700002 0.1204848									4.0700002 0.2309933
4.0800004 0.1846735								4.0800004 0.1001315									4.0800004 0.2323261
4.0900002 0.1740049								4.0900002 0.1060866									4.0900002 0.2271027
4.1000004 0.1736357								4.1000004 0.0985070									4.1000004 0.2288288
4.1100001 0.1804482								4.1100001 0.0927398									4.1100001 0.2288751
4.1200004 0.1879060								4.1200004 0.0948247									4.1200004 0.2365723
4.1300001 0.1737298								4.1300001 0.0766527									4.1300001 0.2253830
4.1400003 0.2175320								4.1400003 0.1063265									4.1400003 0.2584873
4.1500001 0.1914299								4.1500001 0.0996530									4.1500001 0.2359706
4.1600003 0.1916386								4.1600003 0.1080194									4.1600003 0.2356455
4.1700001 0.1874766								4.1700001 0.0995399									4.1700001 0.2339889
4.1800003 0.1927038								4.1800003 0.0886950									4.1800003 0.2374176
4.1900001 0.1936487								4.1900001 0.1027651									4.1900001 0.2393789
4.2000003 0.1846605								4.2000003 0.1140478									4.2000003 0.2346506
4.2100000 0.1965564								4.2100000 0.0935342									4.2100000 0.2447152
4.2200003 0.2042923								4.2200003 0.1103571									4.2200003 0.2533301
4.2300000 0.1949900								4.2300000 0.1103298									4.2300000 0.2490053
4.2400002 0.1882929								4.2400002 0.1104315									4.2400002 0.2439211
4.2500000 0.1779626								4.2500000 0.0958591									4.2500000 0.2341485
4.2600002 0.1738270								4.2600002 0.1013516									4.2600002 0.2350156
4.2700000 0.1801150								4.2700000 0.1053176									4.2700000 0.2349904
4.2800002 0.1749086								4.2800002 0.1044386									4.2800002 0.2306845
4.2900004 0.1724428								4.2900004 0.1114233									4.2900004 0.2274897
4.3000002 0.1805283								4.3000002 0.0983199									4.3000002 0.2354226
4.3100004 0.1774948								4.3100004 0.1014554									4.3100004 0.2340832
4.3200002 0.1830174								4.3200002 0.0970714									4.3200002 0.2345801
4.3300004 0.1854490								4.3300004 0.0907803									4.3300004 0.2404386
4.3400002 0.1932547								4.3400002 0.0920063									4.3400002 0.2420970
4.3500004 0.2044083								4.3500004 0.0839070									4.3500004 0.2516763
4.3600001 0.2013664								4.3600001 0.0858122									4.3600001 0.2482522
4.3700004 0.2075649								4.3700004 0.0945731									4.3700004 0.2540604
4.3800001 0.2230214								4.3800001 0.0996179									4.3800001 0.2627355
4.3900003 0.1862275								4.3900003 0.0873389									4.3900003 0.2375710
4.4000001 0.1869963								4.4000001 0.0891830									4.4000001 0.2392763
4.4100003 0.2071912								4.4100003 0.1010408									4.4100003 0.2562241
4.4200001 0.1933834								4.4200001 0.0986111									4.4200001 0.2487744
4.4300003 0.1963490								4.4300003 0.1011511									4.4300003 0.2489558
4.4400001 0.1923308								4.4400001 0.1079224									4.4400001 0.2429874
4.4500003 0.1820211								4.4500003 0.0726173									4.4500003 0.2353573
4.4600000 0.2003640								4.4600000 0.1261224									4.4600000 0.2479146
4.4700003 0.1971440								4.4700003 0.1056748									4.4700003 0.2458326
4.4800000 0.1944464								4.4800000 0.1095209									4.4800000 0.2455116
4.4900002 0.1831531								4.4900002 0.1128588									4.4900002 0.2365389
4.5000000 0.1855489								4.5000000 0.1155004									4.5000000 0.2341208
4.5100002 0.1907992								4.5100002 0.1024936									4.5100002 0.2409929
4.5200000 0.1866240								4.5200000 0.1060168									4.5200000 0.2365415
4.5300002 0.1865508								4.5300002 0.1141596									4.5300002 0.2357323
4.5400004 0.1853550								4.5400004 0.1005671									4.5400004 0.2362629
4.5500002 0.1868488								4.5500002 0.0949837									4.5500002 0.2386159
4.5600004 0.1941560								4.5600004 0.1209601									4.5600004 0.2412628
4.5700002 0.2243573								4.5700002 0.1006657									4.5700002 0.2677699
4.5800004 0.2028094								4.5800004 0.1030044									4.5800004 0.2473954
4.5900002 0.1717599								4.5900002 0.1117553									4.5900002 0.2272276
4.6000004 0.1862507								4.6000004 0.1060061									4.6000004 0.2377020
4.6100001 0.2091122								4.6100001 0.0995023									4.6100001 0.2559014
4.6200004 0.2019167								4.6200004 0.1147212									4.6200004 0.2499859
4.6300001 0.1930421								4.6300001 0.1107609									4.6300001 0.2436146
4.6400003 0.2152550								4.6400003 0.1100558									4.6400003 0.2584521
4.6500001 0.2159857								4.6500001 0.1012767									4.6500001 0.2609745
4.6600003 0.2169884								4.6600003 0.0889050									4.6600003 0.2611031
4.6700001 0.2089193								4.6700001 0.0981560									4.6700001 0.2522451
4.6800003 0.2089137								4.6800003 0.1058658									4.6800003 0.2522573
4.6900001 0.2251890								4.6900001 0.1234892									4.6900001 0.2708259
4.7000003 0.2022322								4.7000003 0.1049299									4.7000003 0.2575004
4.7100000 0.2084747								4.7100000 0.1020454									4.7100000 0.2622656
4.7200003 0.2164002								4.7200003 0.1177047									4.7200003 0.2670541
4.7300000 0.2175437								4.7300000 0.0987671									4.7300000 0.2675708
4.7400002 0.2235285								4.7400002 0.1040949									4.7400002 0.2748865
4.7500000 0.2111002								4.7500000 0.0839521									4.7500000 0.2617806
4.7600002 0.1950348								4.7600002 0.1089377									4.7600002 0.2523920
4.7700005 0.2021654								4.7700005 0.1037716									4.7700005 0.2593366
4.7800002 0.1932908								4.7800002 0.0883441									4.7800002 0.2526932
4.7900004 0.1836655								4.7900004 0.0924632									4.7900004 0.2457684
4.8000002 0.2001031								4.8000002 0.1155011									4.8000002 0.2561024
4.8100004 0.2176193								4.8100004 0.0944035									4.8100004 0.2693717
4.8200002 0.2115503								4.8200002 0.0815145									4.8200002 0.2629691
4.8300004 0.2106996								4.8300004 0.1046326									4.8300004 0.2642459
4.8400002 0.1878965								4.8400002 0.1160164									4.8400002 0.2450960
4.8500004 0.1826372								4.8500004 0.0966239									4.8500004 0.2414227
4.8600001 0.1809595								4.8600001 0.1076150									4.8600001 0.2409220
4.8700004 0.1881065								4.8700004 0.0952113									4.8700004 0.2440949
4.8800001 0.1964285								4.8800001 0.1012222									4.8800001 0.2529989
4.8900003 0.1818486								4.8900003 0.1077256									4.8900003 0.2394723
4.9000001 0.1874233								4.9000001 0.0972506									4.9000001 0.2412342
4.9100003 0.1762901								4.9100003 0.0998897									4.9100003 0.2380358
4.9200001 0.2088378								4.9200001 0.1025276									4.9200001 0.2594110
4.9300003 0.1973201								4.9300003 0.1053812									4.9300003 0.2472083
4.9400001 0.2120941								4.9400001 0.0911018									4.9400001 0.2605493
4.9500003 0.2004022								4.9500003 0.1138579									4.9500003 0.2505983
4.9600000 0.2244725								4.9600000 0.0991349									4.9600000 0.2725186
4.9700003 0.1934738								4.9700003 0.1059915									4.9700003 0.2476080
4.9800000 0.2059705								4.9800000 0.0884427									4.9800000 0.2556334
4.9900002 0.2076419								4.9900002 0.0955474									4.9900002 0.2566063
5.0000000 0.2022965								5.0000000 0.1103947									5.0000000 0.2543508
5.0100002 0.2058475								5.0100002 0.0969333									5.0100002 0.2567596
5.0200005 0.2004672								5.0200005 0.0846782									5.0200005 0.2535784
5.0300002 0.1799016								5.0300002 0.0879658									5.0300002 0.2364996
5.0400004 0.1792149								5.0400004 0.1058571									5.0400004 0.2360343
5.0500002 0.2098713								5.0500002 0.1081524									5.0500002 0.2603880
5.0600004 0.2127874								5.0600004 0.1018263									5.0600004 0.2663073
5.0700002 0.2221740								5.0700002 0.1001779									5.0700002 0.2712713
5.0800004 0.1998101								5.0800004 0.1130607									5.0800004 0.2540565
5.0900002 0.2037423								5.0900002 0.0983274									5.0900002 0.2552284
5.1000004 0.2207822								5.1000004 0.1207531									5.1000004 0.2699440
5.1100001 0.2385630								5.1100001 0.1145406									5.1100001 0.2821390
5.1200004 0.2161372								5.1200004 0.0919094									5.1200004 0.2642688
5.1300001 0.2261480								5.1300001 0.0919702									5.1300001 0.2716316
5.1400003 0.2132804								5.1400003 0.0920893									5.1400003 0.2653689
5.1500001 0.2114932								5.1500001 0.1100039									5.1500001 0.2637295
5.1600003 0.2032056								5.1600003 0.0742484									5.1600003 0.2542677
5.1700001 0.1946134								5.1700001 0.0951319									5.1700001 0.2503325
5.1800003 0.2026808								5.1800003 0.0885384									5.1800003 0.2586265
5.1900001 0.2266935								5.1900001 0.1048807									5.1900001 0.2778028
5.2000003 0.2058894								5.2000003 0.0930982									5.2000003 0.2611596
5.2100000 0.2138513								5.2100000 0.0873942									5.2100000 0.2638724
5.2200003 0.2206642								5.2200003 0.1031497									5.2200003 0.2716661
5.2300000 0.2056894								5.2300000 0.0957957									5.2300000 0.2620577
5.2400002 0.2156830								5.2400002 0.1004453									5.2400002 0.2684298
5.2500005 0.2301115								5.2500005 0.0947083									5.2500005 0.2778560
5.2600002 0.2287209								5.2600002 0.0901336									5.2600002 0.2778230
5.2700005 0.2168404								5.2700005 0.0912354									5.2700005 0.2702088
5.2800002 0.2314855								5.2800002 0.1019554									5.2800002 0.2801630
5.2900004 0.2364485								5.2900004 0.1126135									5.2900004 0.2854280
5.3000002 0.2256780								5.3000002 0.0970647									5.3000002 0.2764645
5.3100004 0.2219333								5.3100004 0.0908606									5.3100004 0.2731180
5.3200002 0.2176029								5.3200002 0.1015797									5.3200002 0.2671403
5.3300004 0.2154223								5.3300004 0.1031448									5.3300004 0.2628754
5.3400002 0.2063943								5.3400002 0.0941439									5.3400002 0.2571135
5.3500004 0.1940510								5.3500004 0.1147446									5.3500004 0.2461251
5.3600001 0.1991728								5.3600001 0.0777828									5.3600001 0.2527335
5.3700004 0.1902648								5.3700004 0.0903820									5.3700004 0.2418681
5.3800001 0.2106461								5.3800001 0.0864369									5.3800001 0.2607071
5.3900003 0.2067232								5.3900003 0.0892453									5.3900003 0.2592387
5.4000001 0.1932380								5.4000001 0.0883103									5.4000001 0.2539542
5.4100003 0.2057879								5.4100003 0.1056555									5.4100003 0.2604520
5.4200001 0.2238798								5.4200001 0.1145972									5.4200001 0.2753562
5.4300003 0.2186866								5.4300003 0.1082220									5.4300003 0.2726710
5.4400001 0.2355769								5.4400001 0.1241256									5.4400001 0.2862998
5.4500003 0.2435811								5.4500003 0.0953849									5.4500003 0.2897061
5.4600000 0.2517663								5.4600000 0.0980216									5.4600000 0.2974330
5.4700003 0.2528061								5.4700003 0.0946481									5.4700003 0.2959124
5.4800005 0.2449760								5.4800005 0.1238788									5.4800005 0.2908790
5.4900002 0.2139253								5.4900002 0.0912904									5.4900002 0.2662050
5.5000005 0.2158582								5.5000005 0.0892602									5.5000005 0.2679268
5.5100002 0.2266063								5.5100002 0.0933778									5.5100002 0.2776198
5.5200005 0.2111714								5.5200005 0.0927808									5.5200005 0.2661254
5.5300002 0.2325693								5.5300002 0.0819480									5.5300002 0.2800325
5.5400004 0.2248779								5.5400004 0.0942226									5.5400004 0.2745927
5.5500002 0.2150737								5.5500002 0.0928734									5.5500002 0.2691944
5.5600004 0.2101284								5.5600004 0.1037055									5.5600004 0.2649317
5.5700002 0.2025095								5.5700002 0.0957419									5.5700002 0.2591790
5.5800004 0.1921303								5.5800004 0.0993600									5.5800004 0.2519303
5.5900002 0.2041920								5.5900002 0.0755219									5.5900002 0.2606616
5.6000004 0.1924624								5.6000004 0.1140482									5.6000004 0.2510889
5.6100001 0.2062739								5.6100001 0.1084040									5.6100001 0.2614041
5.6200004 0.2079412								5.6200004 0.0905693									5.6200004 0.2625956
5.6300001 0.2129309								5.6300001 0.0870559									5.6300001 0.2683899
5.6400003 0.2002433								5.6400003 0.0946741									5.6400003 0.2632504
5.6500001 0.2018502								5.6500001 0.0870208									5.6500001 0.2586380
5.6600003 0.2213426								5.6600003 0.0949671									5.6600003 0.2734622
5.6700001 0.2220579								5.6700001 0.0945683									5.6700001 0.2741245
5.6800003 0.2324979								5.6800003 0.0829393									5.6800003 0.2843358
5.6900001 0.2027582								5.6900001 0.0920909									5.6900001 0.2614536
5.7000003 0.1952684								5.7000003 0.0895813									5.7000003 0.2543336
5.7100000 0.1987465								5.7100000 0.0779892									5.7100000 0.2568030
5.7200003 0.1893835								5.7200003 0.0891494									5.7200003 0.2552232
5.7300005 0.1996399								5.7300005 0.0774638									5.7300005 0.2595885
5.7400002 0.2087658								5.7400002 0.0948518									5.7400002 0.2679463
5.7500005 0.1893802								5.7500005 0.0929019									5.7500005 0.2506328
5.7600002 0.1814241								5.7600002 0.1017652									5.7600002 0.2471698
5.7700005 0.1818624								5.7700005 0.1020952									5.7700005 0.2450875
5.7800002 0.2091634								5.7800002 0.1084137									5.7800002 0.2656896
5.7900004 0.2267101								5.7900004 0.1169991									5.7900004 0.2856153
5.8000002 0.2334207								5.8000002 0.0828019									5.8000002 0.2872750
5.8100004 0.2097380								5.8100004 0.0910433									5.8100004 0.2664292
5.8200002 0.2229058								5.8200002 0.0872466									5.8200002 0.2767567
5.8300004 0.2361530								5.8300004 0.0826587									5.8300004 0.2894680
5.8400002 0.2175573								5.8400002 0.1064937									5.8400002 0.2730897
5.8500004 0.2025123								5.8500004 0.1074801									5.8500004 0.2602001
5.8600001 0.2012417								5.8600001 0.0916355									5.8600001 0.2607866
5.8700004 0.2079237								5.8700004 0.1044021									5.8700004 0.2676237
5.8800001 0.2068627								5.8800001 0.1134781									5.8800001 0.2677207
5.8900003 0.2301462								5.8900003 0.0969216									5.8900003 0.2809959
5.9000001 0.2306143								5.9000001 0.1063603									5.9000001 0.2779601
5.9100003 0.2305874								5.9100003 0.0967806									5.9100003 0.2757622
5.9200001 0.2465202								5.9200001 0.0906548									5.9200001 0.2917283
5.9300003 0.2351205								5.9300003 0.1015048									5.9300003 0.2819074
5.9400001 0.2425175								5.9400001 0.0960810									5.9400001 0.2911630
5.9500003 0.2332084								5.9500003 0.1073743									5.9500003 0.2865321
5.9600005 0.2348292								5.9600005 0.0770324									5.9600005 0.2830977
5.9700003 0.2446873								5.9700003 0.1214573									5.9700003 0.2921340
5.9800005 0.2468877								5.9800005 0.0850458									5.9800005 0.2958628
5.9900002 0.2164824								5.9900002 0.0905746									5.9900002 0.2720550
6.0000005 0.2330634								6.0000005 0.1064947									6.0000005 0.2837970
6.0100002 0.2193118								6.0100002 0.0874930									6.0100002 0.2747036
6.0200005 0.1873626								6.0200005 0.0977222									6.0200005 0.2479520
6.0300002 0.2037201								6.0300002 0.1095158									6.0300002 0.2618552
6.0400004 0.1926116								6.0400004 0.0773548									6.0400004 0.2558095
6.0500002 0.1931767								6.0500002 0.1092674									6.0500002 0.2534932
6.0600004 0.1840140								6.0600004 0.1099867									6.0600004 0.2473083
6.0700002 0.1886998								6.0700002 0.1033817									6.0700002 0.2489147
6.0800004 0.1898528								6.0800004 0.1014055									6.0800004 0.2526445
6.0900002 0.1789814								6.0900002 0.1128800									6.0900002 0.2438424
6.1000004 0.1851360								6.1000004 0.1057002									6.1000004 0.2453130
6.1100001 0.2171420								6.1100001 0.0954299									6.1100001 0.2719474
6.1200004 0.2124279								6.1200004 0.1058520									6.1200004 0.2679241
6.1300001 0.2070426								6.1300001 0.1041566									6.1300001 0.2646404
6.1400003 0.2043352								6.1400003 0.1158423									6.1400003 0.2647724
6.1500001 0.1951086								6.1500001 0.1099509									6.1500001 0.2538631
6.1600003 0.1984261								6.1600003 0.0872419									6.1600003 0.2557654
6.1700001 0.1825142								6.1700001 0.0982548									6.1700001 0.2431051
6.1800003 0.2036869								6.1800003 0.0922791									6.1800003 0.2589751
6.1900001 0.2314785								6.1900001 0.1175151									6.1900001 0.2804829
6.2000003 0.2154305								6.2000003 0.1137552									6.2000003 0.2683558
6.2100005 0.2162212								6.2100005 0.1081397									6.2100005 0.2688548
6.2200003 0.2148349								6.2200003 0.0892702									6.2200003 0.2732587
6.2300005 0.2208967								6.2300005 0.0941933									6.2300005 0.2775207
6.2400002 0.1855441								6.2400002 0.0851705									6.2400002 0.2492055
6.2500005 0.2127143								6.2500005 0.1035556									6.2500005 0.2690786
6.2600002 0.2119308								6.2600002 0.0972085									6.2600002 0.2694094
6.2700005 0.2169540								6.2700005 0.1091530									6.2700005 0.2704762
6.2800002 0.2285754								6.2800002 0.1033434									6.2800002 0.2810494
6.2900004 0.2479426								6.2900004 0.1126626									6.2900004 0.2959646
6.3000002 0.2333281								6.3000002 0.1120447									6.3000002 0.2839443
6.3100004 0.2176842								6.3100004 0.0965804									6.3100004 0.2695492
6.3200002 0.2062907								6.3200002 0.0864678									6.3200002 0.2619492
6.3300004 0.2221378								6.3300004 0.0910551									6.3300004 0.2724415
6.3400002 0.2026136								6.3400002 0.0857799									6.3400002 0.2569662
6.3500004 0.1863434								6.3500004 0.0811209									6.3500004 0.2473560
6.3600001 0.1848423								6.3600001 0.0962145									6.3600001 0.2464602
6.3700004 0.1912006								6.3700004 0.0800652									6.3700004 0.2530509
6.3800001 0.1804473								6.3800001 0.1005725									6.3800001 0.2407259
6.3900003 0.1974241								6.3900003 0.1069739									6.3900003 0.2534310
6.4000001 0.2145170								6.4000001 0.1004611									6.4000001 0.2657728
6.4100003 0.2061308								6.4100003 0.0919804									6.4100003 0.2576959
6.4200001 0.2000704								6.4200001 0.0972367									6.4200001 0.2551595
6.4300003 0.2019358								6.4300003 0.0979942									6.4300003 0.2578174
6.4400005 0.1884741								6.4400005 0.0910786									6.4400005 0.2467490
6.4500003 0.1747386								6.4500003 0.0963474									6.4500003 0.2367438
6.4600005 0.1930829								6.4600005 0.0978916									6.4600005 0.2498602
6.4700003 0.1995099								6.4700003 0.0912268									6.4700003 0.2536223
6.4800005 0.1971182								6.4800005 0.0958582									6.4800005 0.2525559
6.4900002 0.1939539								6.4900002 0.0998887									6.4900002 0.2481734
6.5000005 0.2144051								6.5000005 0.1092881									6.5000005 0.2655188
6.5100002 0.2102555								6.5100002 0.0948922									6.5100002 0.2629361
6.5200005 0.2233919								6.5200005 0.0928782									6.5200005 0.2763405
6.5300002 0.2040358								6.5300002 0.0929913									6.5300002 0.2596488
6.5400004 0.1979675								6.5400004 0.1004321									6.5400004 0.2542893
6.5500002 0.1878020								6.5500002 0.1160349									6.5500002 0.2491954
6.5600004 0.1602583								6.5600004 0.1100419									6.5600004 0.2251226
6.5700002 0.1537677								6.5700002 0.0923352									6.5700002 0.2186050
6.5800004 0.1616676								6.5800004 0.1057858									6.5800004 0.2244572
6.5900002 0.1591199								6.5900002 0.0945827									6.5900002 0.2226103
6.6000004 0.1672007								6.6000004 0.0964081									6.6000004 0.2292313
6.6100001 0.1586986								6.6100001 0.0864082									6.6100001 0.2220001
6.6200004 0.1663481								6.6200004 0.0994482									6.6200004 0.2288226
6.6300001 0.1530654								6.6300001 0.1097759									6.6300001 0.2203547
6.6400003 0.1484298								6.6400003 0.0925543									6.6400003 0.2163901
6.6500001 0.1481880								6.6500001 0.0989458									6.6500001 0.2169878
6.6600003 0.1689163								6.6600003 0.0843348									6.6600003 0.2321391
6.6700006 0.1590063								6.6700006 0.1077291									6.6700006 0.2222548
6.6800003 0.1690890								6.6800003 0.0922686									6.6800003 0.2289028
6.6900005 0.1531585								6.6900005 0.0824495									6.6900005 0.2196932
6.7000003 0.1561530								6.7000003 0.0970415									6.7000003 0.2227807
6.7100005 0.1717261								6.7100005 0.0960555									6.7100005 0.2349729
6.7200003 0.1601318								6.7200003 0.0833727									6.7200003 0.2265471
6.7300005 0.1601419								6.7300005 0.0825685									6.7300005 0.2282934
6.7400002 0.1542394								6.7400002 0.1035551									6.7400002 0.2256689
6.7500005 0.1464807								6.7500005 0.1079763									6.7500005 0.2205648
6.7600002 0.1553436								6.7600002 0.0968231									6.7600002 0.2252487
6.7700005 0.1735059								6.7700005 0.1039464									6.7700005 0.2364144
6.7800002 0.1664220								6.7800002 0.1010147									6.7800002 0.2306939
6.7900004 0.1724766								6.7900004 0.0968645									6.7900004 0.2355501
6.8000002 0.1661602								6.8000002 0.0852984									6.8000002 0.2301113
6.8100004 0.1865527								6.8100004 0.0902591									6.8100004 0.2481279
6.8200002 0.1827418								6.8200002 0.0914234									6.8200002 0.2472545
6.8300004 0.1866246								6.8300004 0.0842903									6.8300004 0.2507542
6.8400002 0.1984787								6.8400002 0.0898025									6.8400002 0.2568103
6.8500004 0.2093463								6.8500004 0.0817362									6.8500004 0.2687871
6.8600001 0.2027173								6.8600001 0.0893512									6.8600001 0.2620988
6.8700004 0.1858229								6.8700004 0.0940303									6.8700004 0.2497888
6.8800001 0.1813799								6.8800001 0.1153428									6.8800001 0.2446531
6.8900003 0.1633907								6.8900003 0.1078291									6.8900003 0.2332163
6.9000001 0.1668532								6.9000001 0.1056011									6.9000001 0.2339173
6.9100003 0.1541264								6.9100003 0.1266323									6.9100003 0.2277819
6.9200006 0.1492778								6.9200006 0.1054682									6.9200006 0.2253631
6.9300003 0.1551222								6.9300003 0.1171531									6.9300003 0.2323028
6.9400005 0.1411697								6.9400005 0.1213959									6.9400005 0.2209819
6.9500003 0.1492517								6.9500003 0.1100512									6.9500003 0.2259490
6.9600005 0.1693935								6.9600005 0.1019997									6.9600005 0.2386018
6.9700003 0.1712440								6.9700003 0.0977765									6.9700003 0.2388110
6.9800005 0.1606894								6.9800005 0.0999376									6.9800005 0.2308825
6.9900002 0.1576604								6.9900002 0.1070983									6.9900002 0.2268265
7.0000005 0.1603957								7.0000005 0.1024129									7.0000005 0.2285431
7.0100002 0.1556512								7.0100002 0.1113547									7.0100002 0.2285893
7.0200005 0.1691443								7.0200005 0.0914425									7.0200005 0.2369544
7.0300002 0.1745368								7.0300002 0.0968785									7.0300002 0.2401408
7.0400004 0.1776734								7.0400004 0.1121716									7.0400004 0.2445492
7.0500002 0.1629868								7.0500002 0.1135172									7.0500002 0.2351749
7.0600004 0.1941153								7.0600004 0.1169223									7.0600004 0.2552452
7.0700002 0.1939647								7.0700002 0.1185211									7.0700002 0.2531869
7.0800004 0.1881369								7.0800004 0.1186436									7.0800004 0.2491089
7.0900002 0.1912594								7.0900002 0.1183470									7.0900002 0.2558335
7.1000004 0.1936675								7.1000004 0.1011811									7.1000004 0.2551889
7.1100001 0.1922830								7.1100001 0.0940476									7.1100001 0.2542451
7.1200004 0.2075383								7.1200004 0.1133250									7.1200004 0.2649296
7.1300001 0.2114025								7.1300001 0.1034547									7.1300001 0.2669116
7.1400003 0.2157010								7.1400003 0.0888245									7.1400003 0.2710215
7.1500006 0.1892138								7.1500006 0.0956328									7.1500006 0.2505718
7.1600003 0.1923848								7.1600003 0.1042975									7.1600003 0.2516969
7.1700006 0.1666641								7.1700006 0.0993361									7.1700006 0.2310469
7.1800003 0.1734572								7.1800003 0.0934660									7.1800003 0.2372029
7.1900005 0.1817149								7.1900005 0.0969931									7.1900005 0.2409694
7.2000003 0.1566293								7.2000003 0.0964212									7.2000003 0.2259956
7.2100005 0.1850566								7.2100005 0.1066299									7.2100005 0.2475327
7.2200003 0.1782741								7.2200003 0.1024653									7.2200003 0.2418365
7.2300005 0.1826699								7.2300005 0.1032274									7.2300005 0.2438777
7.2400002 0.1760719								7.2400002 0.0978034									7.2400002 0.2382302
7.2500005 0.1928385								7.2500005 0.1024805									7.2500005 0.2520376
7.2600002 0.1773153								7.2600002 0.0841179									7.2600002 0.2431102
7.2700005 0.1723370								7.2700005 0.0931554									7.2700005 0.2376282
7.2800002 0.1771043								7.2800002 0.1200564									7.2800002 0.2420868
7.2900004 0.1504540								7.2900004 0.1310471									7.2900004 0.2229720
7.3000002 0.1715574								7.3000002 0.1249605									7.3000002 0.2404457
7.3100004 0.1733202								7.3100004 0.1208857									7.3100004 0.2406036
7.3200002 0.1969938								7.3200002 0.0919023									7.3200002 0.2564320
7.3300004 0.2058829								7.3300004 0.1108189									7.3300004 0.2607906
7.3400002 0.1892845								7.3400002 0.0983130									7.3400002 0.2500339
7.3500004 0.1965921								7.3500004 0.1088539									7.3500004 0.2545803
7.3600001 0.1713115								7.3600001 0.1073942									7.3600001 0.2345938
7.3700004 0.1705867								7.3700004 0.1101553									7.3700004 0.2355527
7.3800001 0.1661031								7.3800001 0.1070858									7.3800001 0.2308819
7.3900003 0.1739482								7.3900003 0.0970128									7.3900003 0.2371647
7.4000006 0.1882881								7.4000006 0.1124888									7.4000006 0.2485809
7.4100003 0.1703818								7.4100003 0.1150733									7.4100003 0.2326555
7.4200006 0.1744179								7.4200006 0.1173044									7.4200006 0.2353583
7.4300003 0.1788487								7.4300003 0.1176519									7.4300003 0.2390838
7.4400005 0.1617700								7.4400005 0.0961784									7.4400005 0.2289378
7.4500003 0.1887722								7.4500003 0.0913093									7.4500003 0.2505122
7.4600005 0.1858172								7.4600005 0.1008388									7.4600005 0.2459013
7.4700003 0.1859653								7.4700003 0.1031667									7.4700003 0.2462623
7.4800005 0.1887426								7.4800005 0.1031206									7.4800005 0.2490660
7.4900002 0.1951545								7.4900002 0.1023679									7.4900002 0.2540957
7.5000005 0.1906267								7.5000005 0.0955270									7.5000005 0.2513038
7.5100002 0.1800914								7.5100002 0.0945359									7.5100002 0.2433465
7.5200005 0.1921941								7.5200005 0.1150753									7.5200005 0.2532108
7.5300002 0.1992111								7.5300002 0.0990974									7.5300002 0.2558617
7.5400004 0.1966707								7.5400004 0.0994980									7.5400004 0.2549034
7.5500002 0.1887016								7.5500002 0.0945131									7.5500002 0.2466330
7.5600004 0.1879596								7.5600004 0.1167860									7.5600004 0.2499279
7.5700002 0.1850483								7.5700002 0.1068345									7.5700002 0.2450777
7.5800004 0.1635035								7.5800004 0.1168049									7.5800004 0.2253081
7.5900002 0.1618026								7.5900002 0.0920491									7.5900002 0.2287974
7.6000004 0.1512311								7.6000004 0.1079500									7.6000004 0.2189675
7.6100001 0.1522002								7.6100001 0.1212345									7.6100001 0.2202435
7.6200004 0.1542127								7.6200004 0.1109820									7.6200004 0.2212932
7.6300006 0.1570687								7.6300006 0.0981207									7.6300006 0.2197847
7.6400003 0.1567217								7.6400003 0.1162224									7.6400003 0.2222508
7.6500006 0.1624609								7.6500006 0.1140488									7.6500006 0.2269759
7.6600003 0.1641985								7.6600003 0.0957773									7.6600003 0.2305606
7.6700006 0.1793624								7.6700006 0.1083900									7.6700006 0.2396208
7.6800003 0.1854254								7.6800003 0.1097357									7.6800003 0.2408601
7.6900005 0.1795459								7.6900005 0.1084660									7.6900005 0.2382083
7.7000003 0.2135731								7.7000003 0.1147584									7.7000003 0.2677439
7.7100005 0.2108769								7.7100005 0.1097945									7.7100005 0.2634279
7.7200003 0.2053078								7.7200003 0.1022633									7.7200003 0.2590992
7.7300005 0.1913361								7.7300005 0.1101580									7.7300005 0.2490090
7.7400002 0.1678790								7.7400002 0.1073458									7.7400002 0.2307010
7.7500005 0.1825117								7.7500005 0.1210245									7.7500005 0.2423630
7.7600002 0.1596546								7.7600002 0.1087452									7.7600002 0.2274288
7.7700005 0.1840058								7.7700005 0.1291418									7.7700005 0.2437372
7.7800002 0.1834006								7.7800002 0.1154774									7.7800002 0.2435238
7.7900004 0.1962807								7.7900004 0.1292296									7.7900004 0.2552012
7.8000002 0.1814181								7.8000002 0.1231338									7.8000002 0.2418229
7.8100004 0.1902651								7.8100004 0.1094109									7.8100004 0.2487174
7.8200002 0.1940296								7.8200002 0.1167371									7.8200002 0.2504974
7.8300004 0.1874680								7.8300004 0.1125929									7.8300004 0.2476982
7.8400002 0.1986684								7.8400002 0.0925817									7.8400002 0.2545246
7.8500004 0.1966359								7.8500004 0.1071749									7.8500004 0.2537079
7.8600006 0.1965232								7.8600006 0.1265373									7.8600006 0.2536767
7.8700004 0.1945560								7.8700004 0.1033772									7.8700004 0.2547660
7.8800006 0.1942554								7.8800006 0.1059047									7.8800006 0.2516604
7.8900003 0.1773680								7.8900003 0.1221894									7.8900003 0.2381381
7.9000006 0.1750115								7.9000006 0.1095924									7.9000006 0.2401691
7.9100003 0.1892280								7.9100003 0.1206791									7.9100003 0.2491872
7.9200006 0.2076590								7.9200006 0.1226995									7.9200006 0.2636099
7.9300003 0.2169647								7.9300003 0.1048966									7.9300003 0.2718675
7.9400005 0.2143267								7.9400005 0.1145673									7.9400005 0.2680458
7.9500003 0.2148282								7.9500003 0.1040382									7.9500003 0.2723099
7.9600005 0.1994415								7.9600005 0.1017532									7.9600005 0.2563211
7.9700003 0.2091876								7.9700003 0.1074787									7.9700003 0.2637230
7.9800005 0.2023805								7.9800005 0.1025752									7.9800005 0.2592429
7.9900002 0.1930665								7.9900002 0.1054940									7.9900002 0.2517217
8.0000000 0.1926216								8.0000000 0.0991552									8.0000000 0.2530468
8.0100002 0.1832576								8.0100002 0.1235890									8.0100002 0.2435464
8.0200005 0.1937634								8.0200005 0.1093886									8.0200005 0.2499716
8.0300007 0.1889603								8.0300007 0.1076615									8.0300007 0.2492037
8.0400000 0.2049163								8.0400000 0.1134087									8.0400000 0.2582025
8.0500002 0.2169219								8.0500002 0.1040363									8.0500002 0.2686185
8.0600004 0.2301483								8.0600004 0.0996187									8.0600004 0.2762459
8.0700006 0.2138152								8.0700006 0.0834808									8.0700006 0.2676546
8.0799999 0.2179440								8.0799999 0.0972291									8.0799999 0.2739377
8.0900002 0.2332002								8.0900002 0.1039023									8.0900002 0.2878497
8.1000004 0.2253486								8.1000004 0.1124034									8.1000004 0.2818008
8.1100006 0.2119367								8.1100006 0.1049643									8.1100006 0.2700547
8.1200008 0.2073373								8.1200008 0.0924843									8.1200008 0.2657387
8.1300001 0.2044405								8.1300001 0.0974215									8.1300001 0.2636342
8.1400003 0.1980595								8.1400003 0.0899314									8.1400003 0.2552662
8.1500006 0.2122790								8.1500006 0.1086554									8.1500006 0.2666885
8.1600008 0.2079218								8.1600008 0.1178003									8.1600008 0.2622905
8.1700001 0.2138922								8.1700001 0.1047274									8.1700001 0.2714554
8.1800003 0.2181884								8.1800003 0.1035758									8.1800003 0.2752092
8.1900005 0.2177871								8.1900005 0.1044939									8.1900005 0.2778531
8.2000008 0.2047974								8.2000008 0.1155196									8.2000008 0.2669910
8.2100000 0.1916384								8.2100000 0.1085783									8.2100000 0.2555732
8.2200003 0.1825691								8.2200003 0.1080227									8.2200003 0.2514836
8.2300005 0.1882960								8.2300005 0.0936863									8.2300005 0.2540015
8.2400007 0.1932156								8.2400007 0.1014307									8.2400007 0.2572616
8.2500000 0.1866996								8.2500000 0.0961308									8.2500000 0.2505552
8.2600002 0.1719704								8.2600002 0.1057973									8.2600002 0.2382057
8.2700005 0.1947025								8.2700005 0.0949473									8.2700005 0.2547063
8.2800007 0.1823488								8.2800007 0.1066593									8.2800007 0.2491507
8.2900000 0.1955428								8.2900000 0.1067536									8.2900000 0.2591129
8.3000002 0.1793615								8.3000002 0.1015223									8.3000002 0.2450906
8.3100004 0.1783121								8.3100004 0.1014009									8.3100004 0.2448832
8.3200006 0.1802681								8.3200006 0.1127717									8.3200006 0.2473571
8.3299999 0.1719282								8.3299999 0.1092566									8.3299999 0.2413231
8.3400002 0.1685443								8.3400002 0.0871585									8.3400002 0.2381082
8.3500004 0.1761649								8.3500004 0.0909141									8.3500004 0.2431963
8.3600006 0.1685642								8.3600006 0.1132038									8.3600006 0.2410152
8.3700008 0.1684516								8.3700008 0.1013924									8.3700008 0.2401082
8.3800001 0.1745009								8.3800001 0.1009907									8.3800001 0.2454642
8.3900003 0.1750107								8.3900003 0.1005619									8.3900003 0.2422393
8.4000006 0.1749357								8.4000006 0.0835964									8.4000006 0.2437386
8.4100008 0.1807345								8.4100008 0.0933500									8.4100008 0.2501648
8.4200001 0.1742020								8.4200001 0.0927984									8.4200001 0.2400530
8.4300003 0.1709829								8.4300003 0.1113700									8.4300003 0.2373452
8.4400005 0.1720587								8.4400005 0.1064223									8.4400005 0.2382360
8.4500008 0.1773984								8.4500008 0.1038542									8.4500008 0.2435046
8.4600000 0.1657943								8.4600000 0.0968600									8.4600000 0.2325551
8.4700003 0.1842676								8.4700003 0.0868381									8.4700003 0.2438077
8.4800005 0.1919043								8.4800005 0.0868875									8.4800005 0.2524353
8.4900007 0.1906364								8.4900007 0.0893294									8.4900007 0.2486982
8.5000000 0.1874059								8.5000000 0.0985222									8.5000000 0.2471017
8.5100002 0.1721044								8.5100002 0.1025847									8.5100002 0.2386740
8.5200005 0.1589260								8.5200005 0.1013659									8.5200005 0.2277090
8.5300007 0.1624120								8.5300007 0.0925387									8.5300007 0.2335727
8.5400000 0.1603598								8.5400000 0.1047015									8.5400000 0.2304198
8.5500002 0.1664790								8.5500002 0.1000436									8.5500002 0.2358296
8.5600004 0.1634250								8.5600004 0.1076426									8.5600004 0.2325485
8.5700006 0.1655184								8.5700006 0.0950005									8.5700006 0.2349758
8.5800009 0.1696535								8.5800009 0.1079454									8.5800009 0.2335680
8.5900002 0.1702822								8.5900002 0.0841513									8.5900002 0.2379033
8.6000004 0.1656239								8.6000004 0.0942391									8.6000004 0.2365722
8.6100006 0.1790263								8.6100006 0.0881736									8.6100006 0.2425320
8.6200008 0.1637542								8.6200008 0.0893516									8.6200008 0.2336099
8.6300001 0.1654757								8.6300001 0.1039058									8.6300001 0.2336573
8.6400003 0.1749022								8.6400003 0.1095573									8.6400003 0.2424614
8.6500006 0.1769153								8.6500006 0.1090878									8.6500006 0.2417562
8.6600008 0.1731511								8.6600008 0.0987596									8.6600008 0.2400970
8.6700001 0.1794294								8.6700001 0.0911019									8.6700001 0.2414603
8.6800003 0.1732225								8.6800003 0.0931609									8.6800003 0.2385237
8.6900005 0.1650471								8.6900005 0.0945744									8.6900005 0.2289602
8.7000008 0.1731908								8.7000008 0.1204385									8.7000008 0.2399479
8.7100000 0.1859994								8.7100000 0.0984588									8.7100000 0.2477203
8.7200003 0.1807294								8.7200003 0.0992580									8.7200003 0.2434911
8.7300005 0.2033077								8.7300005 0.1120823									8.7300005 0.2587866
8.7400007 0.2067762								8.7400007 0.1188664									8.7400007 0.2603756
8.7500000 0.2170328								8.7500000 0.1189732									8.7500000 0.2690674
8.7600002 0.2081122								8.7600002 0.1070747									8.7600002 0.2591341
8.7700005 0.2090010								8.7700005 0.1076811									8.7700005 0.2613518
8.7800007 0.1859534								8.7800007 0.1142726									8.7800007 0.2454652
8.7900000 0.1882012								8.7900000 0.0967049									8.7900000 0.2501107
8.8000002 0.1878022								8.8000002 0.1027252									8.8000002 0.2527410
8.8100004 0.1823721								8.8100004 0.0983754									8.8100004 0.2454687
8.8200006 0.1741703								8.8200006 0.1022305									8.8200006 0.2365947
8.8300009 0.1604044								8.8300009 0.0968159									8.8300009 0.2296704
8.8400002 0.1616306								8.8400002 0.0850898									8.8400002 0.2305827
8.8500004 0.1678041								8.8500004 0.1123422									8.8500004 0.2307220
8.8600006 0.1722271								8.8600006 0.1069575									8.8600006 0.2358282
8.8700008 0.1599435								8.8700008 0.1017273									8.8700008 0.2298941
8.8800001 0.1735439								8.8800001 0.0931201									8.8800001 0.2383249
8.8900003 0.1746368								8.8900003 0.1192526									8.8900003 0.2374385
8.9000006 0.1817939								8.9000006 0.1033130									8.9000006 0.2448992
8.9100008 0.1920275								8.9100008 0.1081506									8.9100008 0.2559294
8.9200001 0.1916646								8.9200001 0.1034387									8.9200001 0.2495229
8.9300003 0.1946951								8.9300003 0.0929491									8.9300003 0.2538474
8.9400005 0.1719483								8.9400005 0.1040593									8.9400005 0.2411479
8.9500008 0.1886800								8.9500008 0.0903853									8.9500008 0.2496342
8.9600000 0.1802328								8.9600000 0.1040358									8.9600000 0.2424025
8.9700003 0.1978747								8.9700003 0.1076170									8.9700003 0.2566955
8.9800005 0.2021010								8.9800005 0.0804543									8.9800005 0.2598986
8.9900007 0.1885380								8.9900007 0.1015807									8.9900007 0.2506057
9.0000000 0.2012889								9.0000000 0.1056451									9.0000000 0.2580886
9.0100002 0.1996659								9.0100002 0.0949984									9.0100002 0.2562711
9.0200005 0.1794839								9.0200005 0.1005389									9.0200005 0.2461474
9.0300007 0.1907985								9.0300007 0.1015804									9.0300007 0.2520145
9.0400000 0.1826361								9.0400000 0.1058407									9.0400000 0.2453538
9.0500002 0.2016197								9.0500002 0.1074212									9.0500002 0.2621115
9.0600004 0.2048997								9.0600004 0.1106699									9.0600004 0.2664904
9.0700006 0.1956640								9.0700006 0.1069937									9.0700006 0.2591041
9.0800009 0.2023902								9.0800009 0.1017306									9.0800009 0.2618310
9.0900002 0.1790982								9.0900002 0.1062974									9.0900002 0.2408525
9.1000004 0.1681809								9.1000004 0.0831748									9.1000004 0.2355278
9.1100006 0.1911546								9.1100006 0.0939929									9.1100006 0.2552372
9.1200008 0.1807528								9.1200008 0.0871191									9.1200008 0.2502208
9.1300001 0.1856520								9.1300001 0.0973229									9.1300001 0.2500032
9.1400003 0.1902491								9.1400003 0.0833523									9.1400003 0.2516799
9.1500006 0.1896258								9.1500006 0.1043425									9.1500006 0.2523927
9.1600008 0.1809297								9.1600008 0.0988998									9.1600008 0.2470813
9.1700001 0.1981082								9.1700001 0.1010801									9.1700001 0.2574911
9.1800003 0.1798372								9.1800003 0.0796169									9.1800003 0.2457152
9.1900005 0.1993667								9.1900005 0.1012175									9.1900005 0.2522708
9.2000008 0.1935019								9.2000008 0.1027565									9.2000008 0.2519241
9.2100000 0.1974089								9.2100000 0.0852267									9.2100000 0.2528586
9.2200003 0.1772840								9.2200003 0.1046213									9.2200003 0.2335087
9.2300005 0.1606190								9.2300005 0.0981133									9.2300005 0.2251061
9.2400007 0.1743144								9.2400007 0.1055247									9.2400007 0.2358616
9.2500000 0.1891978								9.2500000 0.0991044									9.2500000 0.2524222
9.2600002 0.2174199								9.2600002 0.1226682									9.2600002 0.2699045
9.2700005 0.2033528								9.2700005 0.1058023									9.2700005 0.2595531
9.2800007 0.1936201								9.2800007 0.1178914									9.2800007 0.2513289
9.2900009 0.1882292								9.2900009 0.0983143									9.2900009 0.2499561
9.3000002 0.2005678								9.3000002 0.0974957									9.3000002 0.2574895
9.3100004 0.1840859								9.3100004 0.0945411									9.3100004 0.2461403
9.3200006 0.1841142								9.3200006 0.0981051									9.3200006 0.2478398
9.3300009 0.2054889								9.3300009 0.1074888									9.3300009 0.2614121
9.3400002 0.2197998								9.3400002 0.0812639									9.3400002 0.2705669
9.3500004 0.1999443								9.3500004 0.1183681									9.3500004 0.2556394
9.3600006 0.1960684								9.3600006 0.1030954									9.3600006 0.2486290
9.3700008 0.2063108								9.3700008 0.1088498									9.3700008 0.2584836
9.3800001 0.2160911								9.3800001 0.0945221									9.3800001 0.2664438
9.3900003 0.2193071								9.3900003 0.0893362									9.3900003 0.2699653
9.4000006 0.2120292								9.4000006 0.0929695									9.4000006 0.2632978
9.4100008 0.2010076								9.4100008 0.0957938									9.4100008 0.2538374
9.4200001 0.2103045								9.4200001 0.1088357									9.4200001 0.2609099
9.4300003 0.2032057								9.4300003 0.1174816									9.4300003 0.2570791
9.4400005 0.2125397								9.4400005 0.0839630									9.4400005 0.2673494
9.4500008 0.2251581								9.4500008 0.0988627									9.4500008 0.2774669
9.4600000 0.2045427								9.4600000 0.0971723									9.4600000 0.2604167
9.4700003 0.2247425								9.4700003 0.1055368									9.4700003 0.2736439
9.4800005 0.2125890								9.4800005 0.0970223									9.4800005 0.2635132
9.4900007 0.2150182								9.4900007 0.1166983									9.4900007 0.2666506
9.5000000 0.2078806								9.5000000 0.1040800									9.5000000 0.2633586
9.5100002 0.2194243								9.5100002 0.1049558									9.5100002 0.2696333
9.5200005 0.2215841								9.5200005 0.0981230									9.5200005 0.2711513
9.5300007 0.2073896								9.5300007 0.1088314									9.5300007 0.2563320
9.5400009 0.2151924								9.5400009 0.1117914									9.5400009 0.2628965
9.5500002 0.2169635								9.5500002 0.0842102									9.5500002 0.2663126
9.5600004 0.2075261								9.5600004 0.0974035									9.5600004 0.2595524
9.5700006 0.2015274								9.5700006 0.1096375									9.5700006 0.2541557
9.5800009 0.2308371								9.5800009 0.0866750									9.5800009 0.2755114
9.5900002 0.2301083								9.5900002 0.1064639									9.5900002 0.2749445
9.6000004 0.2170904								9.6000004 0.0985916									9.6000004 0.2656790
9.6100006 0.2192355								9.6100006 0.1125640									9.6100006 0.2691996
9.6200008 0.2410974								9.6200008 0.1067200									9.6200008 0.2901054
9.6300001 0.2214769								9.6300001 0.1032131									9.6300001 0.2716397
9.6400003 0.2325256								9.6400003 0.1164622									9.6400003 0.2802456
9.6500006 0.2244761								9.6500006 0.0947988									9.6500006 0.2718824
9.6600008 0.2229240								9.6600008 0.0898947									9.6600008 0.2719498
9.6700001 0.2328213								9.6700001 0.0957834									9.6700001 0.2757270
9.6800003 0.2157725								9.6800003 0.1100346									9.6800003 0.2636915
9.6900005 0.2118565								9.6900005 0.1122543									9.6900005 0.2637823
9.7000008 0.2099179								9.7000008 0.0959138									9.7000008 0.2608670
9.7100000 0.2145167								9.7100000 0.0887842									9.7100000 0.2610505
9.7200003 0.2103393								9.7200003 0.0998553									9.7200003 0.2596812
9.7300005 0.1935943								9.7300005 0.1016491									9.7300005 0.2452191
9.7400007 0.2164589								9.7400007 0.1032860									9.7400007 0.2610406
9.7500000 0.2172581								9.7500000 0.0874881									9.7500000 0.2603250
9.7600002 0.2093259								9.7600002 0.0924645									9.7600002 0.2561254
9.7700005 0.2045183								9.7700005 0.0851757									9.7700005 0.2541566
9.7800007 0.2149706								9.7800007 0.1044833									9.7800007 0.2596014
9.7900009 0.2242769								9.7900009 0.1215759									9.7900009 0.2654781
9.8000002 0.2392181								9.8000002 0.0909897									9.8000002 0.2780099
9.8100004 0.2480374								9.8100004 0.1058954									9.8100004 0.2864886
9.8200006 0.2341630								9.8200006 0.0945928									9.8200006 0.2744803
9.8300009 0.2424052								9.8300009 0.1006447									9.8300009 0.2845537
9.8400002 0.2456316								9.8400002 0.0960467									9.8400002 0.2874505
9.8500004 0.2511635								9.8500004 0.1010107									9.8500004 0.2890969
9.8600006 0.2457214								9.8600006 0.0905463									9.8600006 0.2820363
9.8700008 0.2238152								9.8700008 0.0971199									9.8700008 0.2655967
9.8800001 0.2444258								9.8800001 0.0966258									9.8800001 0.2854987
9.8900003 0.2329203								9.8900003 0.0893764									9.8900003 0.2754622
9.9000006 0.2339487								9.9000006 0.1002324									9.9000006 0.2779471
9.9100008 0.2325049								9.9100008 0.0906520									9.9100008 0.2771392
9.9200001 0.2506839								9.9200001 0.0873725									9.9200001 0.2899724
9.9300003 0.2472371								9.9300003 0.1019684									9.9300003 0.2842455
9.9400005 0.2565544								9.9400005 0.0994782									9.9400005 0.2922104
9.9500008 0.2659998								9.9500008 0.0882430									9.9500008 0.3003640
9.9600000 0.2446433								9.9600000 0.0986548									9.9600000 0.2835162
9.9700003 0.2378274								9.9700003 0.0991812									9.9700003 0.2804495
9.9800005 0.2320834								9.9800005 0.0977681									9.9800005 0.2758402
9.9900007 0.2377206								9.9900007 0.1126670									9.9900007 0.2783497
10.0000000 0.2379203								10.0000000 0.1090411									10.0000000 0.2777321
10.0100002 0.2381210								10.0100002 0.1103711									10.0100002 0.2801224
10.0200005 0.2397010								10.0200005 0.1090426									10.0200005 0.2793985
10.0300007 0.2557745								10.0300007 0.1033728									10.0300007 0.2920111
10.0400009 0.2388087								10.0400009 0.0985224									10.0400009 0.2734898
10.0500002 0.2292963								10.0500002 0.1180853									10.0500002 0.2694820
10.0600004 0.2229661								10.0600004 0.1081761									10.0600004 0.2614249
10.0700006 0.2112950								10.0700006 0.0979483									10.0700006 0.2539306
10.0800009 0.2276391								10.0800009 0.0995948									10.0800009 0.2673473
10.0900002 0.2406339								10.0900002 0.0893083									10.0900002 0.2823220
10.1000004 0.2395196								10.1000004 0.1013188									10.1000004 0.2830375
10.1100006 0.2308656								10.1100006 0.1125453									10.1100006 0.2778350
10.1200008 0.2037447								10.1200008 0.1177200									10.1200008 0.2560201
10.1300001 0.2179994								10.1300001 0.0948523									10.1300001 0.2650409
10.1400003 0.2333652								10.1400003 0.1131749									10.1400003 0.2793169
10.1500006 0.2505732								10.1500006 0.1076556									10.1500006 0.2961385
10.1600008 0.2513234								10.1600008 0.0943108									10.1600008 0.2958288
10.1700001 0.2500736								10.1700001 0.1100771									10.1700001 0.2972579
10.1800003 0.2474899								10.1800003 0.0838001									10.1800003 0.2949468
10.1900005 0.2372462								10.1900005 0.0823098									10.1900005 0.2871349
10.2000008 0.2358470								10.2000008 0.0848959									10.2000008 0.2851110
10.2100000 0.2565377								10.2100000 0.1024731									10.2100000 0.3000682
10.2200003 0.2574400								10.2200003 0.0985984									10.2200003 0.3001084
10.2300005 0.2493642								10.2300005 0.0985279									10.2300005 0.2912680
10.2400007 0.2465688								10.2400007 0.0994281									10.2400007 0.2912987
10.2500010 0.2410818								10.2500010 0.0925474									10.2500010 0.2836369
10.2600002 0.2368495								10.2600002 0.0994304									10.2600002 0.2831129
10.2700005 0.2367506								10.2700005 0.0955863									10.2700005 0.2801827
10.2800007 0.2456060								10.2800007 0.1080293									10.2800007 0.2853847
10.2900009 0.2473147								10.2900009 0.1081869									10.2900009 0.2899646
10.3000002 0.2431445								10.3000002 0.1144548									10.3000002 0.2865102
10.3100004 0.2439429								10.3100004 0.1011019									10.3100004 0.2879192
10.3200006 0.2482513								10.3200006 0.1031879									10.3200006 0.2885713
10.3300009 0.2294734								10.3300009 0.1076991									10.3300009 0.2742617
10.3400002 0.2244200								10.3400002 0.1074293									10.3400002 0.2705816
10.3500004 0.2145429								10.3500004 0.0955295									10.3500004 0.2592129
10.3600006 0.2117944								10.3600006 0.0887765									10.3600006 0.2598698
10.3700008 0.2171632								10.3700008 0.0806080									10.3700008 0.2654082
10.3800001 0.2219779								10.3800001 0.1053957									10.3800001 0.2682050
10.3900003 0.2022860								10.3900003 0.0819489									10.3900003 0.2543417
10.4000006 0.2061993								10.4000006 0.0984182									10.4000006 0.2601385
10.4100008 0.2182265								10.4100008 0.0869426									10.4100008 0.2702551
10.4200001 0.2184557								10.4200001 0.1036545									10.4200001 0.2725780
10.4300003 0.2236461								10.4300003 0.0997116									10.4300003 0.2731312
10.4400005 0.2288142								10.4400005 0.1018522									10.4400005 0.2763296
10.4500008 0.2327721								10.4500008 0.1028512									10.4500008 0.2761438
10.4600000 0.2226296								10.4600000 0.1072311									10.4600000 0.2715842
10.4700003 0.2302250								10.4700003 0.1117439									10.4700003 0.2760126
10.4800005 0.2397734								10.4800005 0.1035827									10.4800005 0.2835242
10.4900007 0.2530341								10.4900007 0.1002289									10.4900007 0.2953076
10.5000010 0.2431421								10.5000010 0.1223642									10.5000010 0.2874116
10.5100002 0.2343485								10.5100002 0.1013777									10.5100002 0.2765807
10.5200005 0.2390774								10.5200005 0.1191303									10.5200005 0.2816532
10.5300007 0.2316465								10.5300007 0.1159605									10.5300007 0.2759910
10.5400009 0.2230542								10.5400009 0.1192898									10.5400009 0.2701040
10.5500002 0.2237238								10.5500002 0.1187155									10.5500002 0.2738989
10.5600004 0.2331751								10.5600004 0.0974317									10.5600004 0.2786409
10.5700006 0.2383109								10.5700006 0.1041328									10.5700006 0.2791482
10.5800009 0.2415053								10.5800009 0.0914237									10.5800009 0.2850441
10.5900002 0.2162968								10.5900002 0.1004129									10.5900002 0.2636714
10.6000004 0.2179804								10.6000004 0.1004110									10.6000004 0.2656955
10.6100006 0.2184472								10.6100006 0.1067299									10.6100006 0.2666321
10.6200008 0.2171915								10.6200008 0.0989057									10.6200008 0.2641471
10.6300001 0.2407387								10.6300001 0.1045608									10.6300001 0.2850269
10.6400003 0.2260628								10.6400003 0.0983744									10.6400003 0.2732191
10.6500006 0.2210551								10.6500006 0.1001244									10.6500006 0.2686993
10.6600008 0.2196139								10.6600008 0.0972713									10.6600008 0.2673948
10.6700001 0.2319742								10.6700001 0.0861767									10.6700001 0.2796904
10.6800003 0.2070175								10.6800003 0.1206088									10.6800003 0.2577979
10.6900005 0.1824498								10.6900005 0.1035784									10.6900005 0.2407917
10.7000008 0.1896983								10.7000008 0.0973790									10.7000008 0.2477280
10.7100000 0.1977097								10.7100000 0.1030297									10.7100000 0.2508425
10.7200003 0.2075247								10.7200003 0.0914651									10.7200003 0.2611027
10.7300005 0.2226654								10.7300005 0.0931715									10.7300005 0.2730035
10.7400007 0.2499651								10.7400007 0.1165005									10.7400007 0.2959547
10.7500010 0.2679260								10.7500010 0.1038623									10.7500010 0.3092965
10.7600002 0.2577391								10.7600002 0.1112005									10.7600002 0.3007697
10.7700005 0.2675976								10.7700005 0.1000556									10.7700005 0.3107246
10.7800007 0.2353141								10.7800007 0.1162297									10.7800007 0.2797962
10.7900009 0.2440938								10.7900009 0.0938895									10.7900009 0.2885635
10.8000002 0.2318153								10.8000002 0.0816295									10.8000002 0.2800573
10.8100004 0.2432585								10.8100004 0.1055040									10.8100004 0.2870421
10.8200006 0.2366178								10.8200006 0.0953659									10.8200006 0.2817297
10.8300009 0.2407023								10.8300009 0.0969149									10.8300009 0.2834012
10.8400002 0.2408574								10.8400002 0.0981847									10.8400002 0.2845841
10.8500004 0.2353124								10.8500004 0.1019113									10.8500004 0.2780372
10.8600006 0.2369259								10.8600006 0.0822720									10.8600006 0.2833714
10.8700008 0.2443076								10.8700008 0.0933559									10.8700008 0.2866056
10.8800001 0.2354144								10.8800001 0.1143010									10.8800001 0.2770282
10.8900003 0.2207863								10.8900003 0.0908805									10.8900003 0.2652199
10.9000006 0.2292267								10.9000006 0.0969635									10.9000006 0.2784417
10.9100008 0.2337618								10.9100008 0.0996594									10.9100008 0.2808495
10.9200001 0.2328910								10.9200001 0.1179838									10.9200001 0.2760123
10.9300003 0.2423868								10.9300003 0.1088938									10.9300003 0.2853536
10.9400005 0.2429882								10.9400005 0.1148991									10.9400005 0.2874360
10.9500008 0.2187599								10.9500008 0.0990675									10.9500008 0.2690972
10.9600010 0.1999214								10.9600010 0.1300821									10.9600010 0.2533405
10.9700003 0.2081999								10.9700003 0.1145299									10.9700003 0.2589463
10.9800005 0.2062066								10.9800005 0.1171689									10.9800005 0.2553198
10.9900007 0.1941439								10.9900007 0.1033252									10.9900007 0.2498658
11.0000010 0.2220347								11.0000010 0.1150834									11.0000010 0.2692555
11.0100002 0.2141107								11.0100002 0.1244461									11.0100002 0.2609644
11.0200005 0.2115097								11.0200005 0.0961924									11.0200005 0.2597969
11.0300007 0.2354450								11.0300007 0.1056516									11.0300007 0.2793010
11.0400009 0.2246450								11.0400009 0.1133862									11.0400009 0.2717333
11.0500002 0.2207585								11.0500002 0.1009816									11.0500002 0.2685681
11.0600004 0.2114725								11.0600004 0.1051495									11.0600004 0.2602754
11.0700006 0.1978077								11.0700006 0.1329518									11.0700006 0.2555906
11.0800009 0.2182065								11.0800009 0.1087625									11.0800009 0.2676590
11.0900002 0.2072229								11.0900002 0.0833793									11.0900002 0.2605586
11.1000004 0.1999542								11.1000004 0.1040951									11.1000004 0.2550621
11.1100006 0.2036699								11.1100006 0.0968013									11.1100006 0.2581799
11.1200008 0.2110143								11.1200008 0.1077655									11.1200008 0.2613262
11.1300001 0.2061848								11.1300001 0.1154711									11.1300001 0.2568495
11.1400003 0.1916456								11.1400003 0.1100085									11.1400003 0.2475919
11.1500006 0.2183408								11.1500006 0.0906219									11.1500006 0.2698234
11.1600008 0.2236980								11.1600008 0.0984033									11.1600008 0.2719040
11.1700001 0.2082997								11.1700001 0.0947164									11.1700001 0.2599763
11.1800003 0.2166512								11.1800003 0.0888562									11.1800003 0.2672302
11.1900005 0.2113451								11.1900005 0.0740159									11.1900005 0.2618321
11.2000008 0.2000445								11.2000008 0.0899975									11.2000008 0.2546842
11.2100010 0.2074075								11.2100010 0.0908501									11.2100010 0.2633104
11.2200003 0.2183934								11.2200003 0.0863878									11.2200003 0.2716775
11.2300005 0.2414141								11.2300005 0.1062309									11.2300005 0.2876015
11.2400007 0.2263272								11.2400007 0.0979160									11.2400007 0.2749711
11.2500010 0.2218166								11.2500010 0.1083707									11.2500010 0.2736145
11.2600002 0.2389749								11.2600002 0.0966655									11.2600002 0.2882672
11.2700005 0.2141312								11.2700005 0.1091988									11.2700005 0.2654008
11.2800007 0.2334663								11.2800007 0.0934867									11.2800007 0.2795617
11.2900009 0.2168143								11.2900009 0.0877626									11.2900009 0.2669382
11.3000002 0.2180372								11.3000002 0.0993527									11.3000002 0.2706749
11.3100004 0.2148119								11.3100004 0.1109685									11.3100004 0.2663188
11.3200006 0.2375064								11.3200006 0.1169402									11.3200006 0.2892118
11.3300009 0.2039180								11.3300009 0.1139562									11.3300009 0.2622302
11.3400002 0.1901113								11.3400002 0.0979386									11.3400002 0.2505578
11.3500004 0.1724086								11.3500004 0.0979330									11.3500004 0.2360882
11.3600006 0.1818077								11.3600006 0.0950199									11.3600006 0.2435495
11.3700008 0.1929474								11.3700008 0.0969772									11.3700008 0.2497382
11.3800001 0.2159878								11.3800001 0.1074256									11.3800001 0.2664874
11.3900003 0.2283121								11.3900003 0.1109694									11.3900003 0.2758028
11.4000006 0.2308765								11.4000006 0.0980638									11.4000006 0.2794773
11.4100008 0.2303415								11.4100008 0.0981785									11.4100008 0.2778406
11.4200001 0.2175007								11.4200001 0.1104210									11.4200001 0.2679945
11.4300003 0.2121444								11.4300003 0.0937273									11.4300003 0.2618675
11.4400005 0.2157985								11.4400005 0.1030247									11.4400005 0.2670729
11.4500008 0.2046571								11.4500008 0.0865446									11.4500008 0.2579469
11.4600010 0.2196001								11.4600010 0.0911056									11.4600010 0.2701298
11.4700003 0.2003943								11.4700003 0.0937978									11.4700003 0.2574665
11.4800005 0.1815501								11.4800005 0.1001755									11.4800005 0.2415808
11.4900007 0.1827753								11.4900007 0.0913187									11.4900007 0.2455450
11.5000010 0.1851201								11.5000010 0.1098489									11.5000010 0.2501338
11.5100002 0.2037150								11.5100002 0.1004152									11.5100002 0.2582479
11.5200005 0.2333842								11.5200005 0.1053572									11.5200005 0.2800785
11.5300007 0.2272236								11.5300007 0.1015065									11.5300007 0.2792548
11.5400009 0.2229785								11.5400009 0.0932671									11.5400009 0.2727768
11.5500002 0.2227208								11.5500002 0.1106407									11.5500002 0.2722578
11.5600004 0.2009703								11.5600004 0.1157548									11.5600004 0.2578251
11.5700006 0.1976304								11.5700006 0.1007588									11.5700006 0.2554717
11.5800009 0.2040222								11.5800009 0.0794593									11.5800009 0.2589709
11.5900002 0.1895709								11.5900002 0.0718450									11.5900002 0.2472153
11.6000004 0.1927441								11.6000004 0.0794509									11.6000004 0.2557646
11.6100006 0.2009294								11.6100006 0.0989610									11.6100006 0.2599304
11.6200008 0.1834333								11.6200008 0.1084278									11.6200008 0.2428970
11.6300001 0.1813573								11.6300001 0.0968402									11.6300001 0.2424824
11.6400003 0.1811408								11.6400003 0.0894447									11.6400003 0.2448441
11.6500006 0.2068663								11.6500006 0.0846505									11.6500006 0.2640242
11.6600008 0.2056246								11.6600008 0.0921808									11.6600008 0.2668784
11.6700010 0.1941482								11.6700010 0.1086085									11.6700010 0.2573007
11.6800003 0.1958969								11.6800003 0.1024879									11.6800003 0.2585936
11.6900005 0.2078838								11.6900005 0.1058577									11.6900005 0.2673354
11.7000008 0.1959122								11.7000008 0.0994486									11.7000008 0.2568201
11.7100010 0.1950025								11.7100010 0.0975410									11.7100010 0.2549094
11.7200003 0.1993119								11.7200003 0.1114075									11.7200003 0.2584118
11.7300005 0.2019695								11.7300005 0.0894188									11.7300005 0.2640566
11.7400007 0.1915204								11.7400007 0.1041576									11.7400007 0.2538187
11.7500010 0.2042094								11.7500010 0.1110761									11.7500010 0.2640470
11.7600002 0.2014377								11.7600002 0.0949292									11.7600002 0.2557358
11.7700005 0.2033949								11.7700005 0.1095041									11.7700005 0.2589333
11.7800007 0.2036447								11.7800007 0.1074361									11.7800007 0.2568797
11.7900009 0.2165623								11.7900009 0.0804522									11.7900009 0.2656100
11.8000002 0.1987749								11.8000002 0.1042759									11.8000002 0.2503454
11.8100004 0.2296841								11.8100004 0.1161711									11.8100004 0.2775570
11.8200006 0.2317971								11.8200006 0.1141045									11.8200006 0.2805262
11.8300009 0.2278703								11.8300009 0.0989414									11.8300009 0.2769850
11.8400002 0.2094838								11.8400002 0.1071554									11.8400002 0.2610263
11.8500004 0.2173226								11.8500004 0.1039067									11.8500004 0.2672150
11.8600006 0.2244538								11.8600006 0.0941905									11.8600006 0.2749728
11.8700008 0.2353410								11.8700008 0.0949452									11.8700008 0.2849973
11.8800001 0.2449400								11.8800001 0.0944059									11.8800001 0.2942803
11.8900003 0.2614278								11.8900003 0.0918510									11.8900003 0.3090990
11.9000006 0.2404351								11.9000006 0.0979221									11.9000006 0.2891021
11.9100008 0.2421467								11.9100008 0.0917807									11.9100008 0.2897335
11.9200010 0.2337952								11.9200010 0.1054076									11.9200010 0.2821571
11.9300003 0.2527329								11.9300003 0.1137920									11.9300003 0.2963103
11.9400005 0.2744795								11.9400005 0.0953929									11.9400005 0.3129814
11.9500008 0.2758870								11.9500008 0.1042589									11.9500008 0.3184411
11.9600010 0.2528592								11.9600010 0.1052992									11.9600010 0.2964462
11.9700003 0.2460742								11.9700003 0.1201128									11.9700003 0.2918204
11.9800005 0.2547696								11.9800005 0.1049774									11.9800005 0.2976252
11.9900007 0.2735562								11.9900007 0.1169840									11.9900007 0.3124573
12.0000010 0.2738444								12.0000010 0.1100588									12.0000010 0.3145358
12.0100002 0.2825888								12.0100002 0.0960174									12.0100002 0.3240472
12.0200005 0.2662570								12.0200005 0.1168494									12.0200005 0.3154537
12.0300007 0.2542776								12.0300007 0.1049761									12.0300007 0.3040750
12.0400009 0.2651461								12.0400009 0.1031940									12.0400009 0.3073583
12.0500002 0.2786287								12.0500002 0.1013935									12.0500002 0.3198710
12.0600004 0.2452011								12.0600004 0.1093151									12.0600004 0.2926653
12.0700006 0.2416940								12.0700006 0.1024105									12.0700006 0.2923777
12.0800009 0.2426739								12.0800009 0.1003146									12.0800009 0.2927569
12.0900002 0.2596470								12.0900002 0.0954433									12.0900002 0.3049341
12.1000004 0.2615977								12.1000004 0.0906226									12.1000004 0.3068969
12.1100006 0.2394081								12.1100006 0.1211860									12.1100006 0.2916539
12.1200008 0.2292092								12.1200008 0.0983053									12.1200008 0.2802206
12.1300001 0.2358771								12.1300001 0.0988502									12.1300001 0.2844054
12.1400003 0.1978707								12.1400003 0.0945221									12.1400003 0.2601722
12.1500006 0.1976621								12.1500006 0.0983240									12.1500006 0.2582916
12.1600008 0.1772015								12.1600008 0.1093195									12.1600008 0.2408422
12.1700010 0.2037113								12.1700010 0.0952057									12.1700010 0.2623439
12.1800003 0.1957570								12.1800003 0.0934840									12.1800003 0.2565756
12.1900005 0.2012837								12.1900005 0.1094714									12.1900005 0.2611822
12.2000008 0.2038162								12.2000008 0.1107585									12.2000008 0.2627941
12.2100010 0.1963128								12.2100010 0.0901798									12.2100010 0.2604195
12.2200003 0.2007929								12.2200003 0.1022381									12.2200003 0.2590553
12.2300005 0.1835801								12.2300005 0.1017294									12.2300005 0.2471125
12.2400007 0.1851815								12.2400007 0.0739643									12.2400007 0.2509858
12.2500010 0.1777118								12.2500010 0.1017764									12.2500010 0.2493689
12.2600002 0.1873608								12.2600002 0.1106535									12.2600002 0.2536384
12.2700005 0.1955108								12.2700005 0.1141063									12.2700005 0.2607245
12.2800007 0.1753803								12.2800007 0.1100526									12.2800007 0.2473978
12.2900009 0.1887119								12.2900009 0.1031631									12.2900009 0.2560496
12.3000002 0.1779184								12.3000002 0.1028608									12.3000002 0.2475693
12.3100004 0.1783070								12.3100004 0.1157919									12.3100004 0.2492898
12.3200006 0.1806926								12.3200006 0.1093960									12.3200006 0.2521680
12.3300009 0.1918917								12.3300009 0.1009409									12.3300009 0.2606641
12.3400002 0.1796559								12.3400002 0.1201831									12.3400002 0.2527486
12.3500004 0.1924462								12.3500004 0.0808218									12.3500004 0.2621867
12.3600006 0.1783199								12.3600006 0.0948455									12.3600006 0.2497893
12.3700008 0.1737869								12.3700008 0.1019932									12.3700008 0.2448088
12.3800001 0.1879563								12.3800001 0.1200534									12.3800001 0.2549284
12.3900003 0.1807033								12.3900003 0.0978613									12.3900003 0.2521032
12.4000006 0.1982741								12.4000006 0.1085811									12.4000006 0.2585500
12.4100008 0.2154106								12.4100008 0.1028017									12.4100008 0.2681513
12.4200010 0.1888877								12.4200010 0.0927425									12.4200010 0.2525960
12.4300003 0.2057671								12.4300003 0.0998177									12.4300003 0.2654358
12.4400005 0.2055680								12.4400005 0.0992730									12.4400005 0.2684066
12.4500008 0.1887834								12.4500008 0.1026128									12.4500008 0.2563411
12.4600010 0.1925853								12.4600010 0.1107218									12.4600010 0.2600768
12.4700003 0.1930183								12.4700003 0.1029119									12.4700003 0.2596170
12.4800005 0.1963137								12.4800005 0.0912582									12.4800005 0.2590414
12.4900007 0.2082704								12.4900007 0.1003096									12.4900007 0.2678847
12.5000010 0.1768877								12.5000010 0.1059758									12.5000010 0.2467430
12.5100002 0.1755836								12.5100002 0.1258322									12.5100002 0.2464230
12.5200005 0.1808246								12.5200005 0.1053916									12.5200005 0.2454787
12.5300007 0.1869089								12.5300007 0.0965611									12.5300007 0.2495578
12.5400009 0.1815195								12.5400009 0.0967449									12.5400009 0.2503408
12.5500002 0.1803501								12.5500002 0.0916076									12.5500002 0.2510948
12.5600004 0.1778592								12.5600004 0.0967197									12.5600004 0.2502365
12.5700006 0.2005269								12.5700006 0.1095183									12.5700006 0.2602788
12.5800009 0.2027344								12.5800009 0.1059247									12.5800009 0.2656744
12.5900002 0.1885737								12.5900002 0.1063967									12.5900002 0.2522454
12.6000004 0.1860068								12.6000004 0.1043497									12.6000004 0.2492227
12.6100006 0.1878479								12.6100006 0.0829189									12.6100006 0.2530141
12.6200008 0.1960477								12.6200008 0.0915245									12.6200008 0.2567055
12.6300011 0.1892257								12.6300011 0.0948840									12.6300011 0.2503471
12.6400003 0.1956544								12.6400003 0.1004283									12.6400003 0.2537335
12.6500006 0.1956027								12.6500006 0.0846503									12.6500006 0.2561623
12.6600008 0.1821422								12.6600008 0.1004507									12.6600008 0.2461354
12.6700010 0.1859409								12.6700010 0.0863440									12.6700010 0.2492881
12.6800003 0.2032786								12.6800003 0.1021370									12.6800003 0.2599947
12.6900005 0.1919929								12.6900005 0.1146762									12.6900005 0.2525665
12.7000008 0.1845583								12.7000008 0.0901693									12.7000008 0.2479471
12.7100010 0.1762719								12.7100010 0.0842882									12.7100010 0.2450725
12.7200003 0.1769321								12.7200003 0.0812634									12.7200003 0.2490972
12.7300005 0.1769874								12.7300005 0.1007622									12.7300005 0.2481039
12.7400007 0.1604027								12.7400007 0.0858322									12.7400007 0.2363575
12.7500010 0.1727951								12.7500010 0.1103516									12.7500010 0.2438339
12.7600002 0.1967021								12.7600002 0.1014885									12.7600002 0.2593841
12.7700005 0.1785748								12.7700005 0.0677539									12.7700005 0.2468572
12.7800007 0.1738975								12.7800007 0.0730984									12.7800007 0.2462848
12.7900009 0.1731356								12.7900009 0.0776443									12.7900009 0.2434513
12.8000002 0.1834344								12.8000002 0.0798346									12.8000002 0.2530466
12.8100004 0.1786615								12.8100004 0.0804169									12.8100004 0.2516913
12.8200006 0.1761314								12.8200006 0.0718937									12.8200006 0.2486886
12.8300009 0.1780919								12.8300009 0.0797577									12.8300009 0.2485310
12.8400002 0.1706810								12.8400002 0.0812382									12.8400002 0.2434400
12.8500004 0.1818947								12.8500004 0.0807821									12.8500004 0.2537205
12.8600006 0.1898183								12.8600006 0.1034846									12.8600006 0.2552336
12.8700008 0.1997551								12.8700008 0.0799680									12.8700008 0.2620072
12.8800011 0.1986609								12.8800011 0.1107037									12.8800011 0.2622820
12.8900003 0.2019233								12.8900003 0.1136836									12.8900003 0.2601210
12.9000006 0.2026164								12.9000006 0.0907387									12.9000006 0.2617559
12.9100008 0.2057613								12.9100008 0.0995707									12.9100008 0.2632024
12.9200010 0.2035467								12.9200010 0.1356318									12.9200010 0.2638330
12.9300003 0.1992174								12.9300003 0.1275078									12.9300003 0.2600573
12.9400005 0.2048388								12.9400005 0.1224579									12.9400005 0.2617561
12.9500008 0.2045027								12.9500008 0.1192617									12.9500008 0.2616821
12.9600010 0.2212676								12.9600010 0.1210267									12.9600010 0.2746080
12.9700003 0.2036740								12.9700003 0.1127876									12.9700003 0.2652488
12.9800005 0.1881577								12.9800005 0.1094114									12.9800005 0.2507927
12.9900007 0.1973602								12.9900007 0.1291392									12.9900007 0.2541020
13.0000010 0.2182100								13.0000010 0.0875764									13.0000010 0.2726174
13.0100002 0.2145754								13.0100002 0.0871277									13.0100002 0.2720306
13.0200005 0.2106766								13.0200005 0.0946927									13.0200005 0.2703825
13.0300007 0.2145400								13.0300007 0.0801741									13.0300007 0.2711089
13.0400009 0.2205152								13.0400009 0.1131967									13.0400009 0.2774721
13.0500002 0.2249688								13.0500002 0.1097733									13.0500002 0.2832726
13.0600004 0.2313057								13.0600004 0.0999807									13.0600004 0.2941062
13.0700006 0.2074185								13.0700006 0.0916337									13.0700006 0.2746432
13.0800009 0.2179394								13.0800009 0.1014255									13.0800009 0.2815673
13.0900002 0.1911492								13.0900002 0.1253989									13.0900002 0.2636042
13.1000004 0.1913722								13.1000004 0.0947922									13.1000004 0.2588058
13.1100006 0.2124320								13.1100006 0.0951870									13.1100006 0.2755197
13.1200008 0.1952814								13.1200008 0.1162383									13.1200008 0.2663822
13.1300011 0.2153654								13.1300011 0.1028773									13.1300011 0.2811384
13.1400003 0.2065586								13.1400003 0.1056676									13.1400003 0.2728412
13.1500006 0.2161331								13.1500006 0.1112000									13.1500006 0.2833781
13.1600008 0.2122488								13.1600008 0.1073468									13.1600008 0.2786151
13.1700010 0.2126586								13.1700010 0.1134648									13.1700010 0.2773508
13.1800003 0.2160567								13.1800003 0.1097673									13.1800003 0.2800304
13.1900005 0.2224953								13.1900005 0.1112812									13.1900005 0.2849873
13.2000008 0.2285265								13.2000008 0.1034077									13.2000008 0.2862528
13.2100010 0.2122286								13.2100010 0.1172816									13.2100010 0.2805417
13.2200003 0.2006619								13.2200003 0.1232827									13.2200003 0.2701379
13.2300005 0.1944692								13.2300005 0.1042261									13.2300005 0.2619227
13.2400007 0.1936273								13.2400007 0.0925593									13.2400007 0.2675673
13.2500010 0.1982107								13.2500010 0.1034552									13.2500010 0.2692185
13.2600002 0.2088719								13.2600002 0.1115415									13.2600002 0.2773390
13.2700005 0.2000379								13.2700005 0.1123905									13.2700005 0.2710961
13.2800007 0.2106912								13.2800007 0.1104874									13.2800007 0.2753103
13.2900009 0.2039588								13.2900009 0.1016213									13.2900009 0.2695696
13.3000002 0.2005992								13.3000002 0.1188932									13.3000002 0.2683492
13.3100004 0.1836011								13.3100004 0.1023384									13.3100004 0.2599009
13.3200006 0.1808214								13.3200006 0.1134345									13.3200006 0.2581077
13.3300009 0.1926999								13.3300009 0.1048970									13.3300009 0.2694887
13.3400011 0.1990385								13.3400011 0.1051229									13.3400011 0.2688384
13.3500004 0.1975071								13.3500004 0.1013742									13.3500004 0.2692412
13.3600006 0.1859353								13.3600006 0.0934566									13.3600006 0.2567415
13.3700008 0.2015850								13.3700008 0.1154605									13.3700008 0.2710525
13.3800011 0.2115055								13.3800011 0.0942754									13.3800011 0.2763140
13.3900003 0.2068519								13.3900003 0.1007929									13.3900003 0.2749909
13.4000006 0.2060679								13.4000006 0.1056196									13.4000006 0.2743056
13.4100008 0.2209902								13.4100008 0.1096948									13.4100008 0.2846031
13.4200010 0.2060193								13.4200010 0.1111065									13.4200010 0.2693673
13.4300003 0.2133960								13.4300003 0.0989207									13.4300003 0.2747837
13.4400005 0.2285408								13.4400005 0.0868617									13.4400005 0.2867384
13.4500008 0.2470718								13.4500008 0.0811654									13.4500008 0.2991729
13.4600010 0.2373519								13.4600010 0.1113312									13.4600010 0.2893974
13.4700003 0.2342368								13.4700003 0.0892906									13.4700003 0.2873680
13.4800005 0.2371959								13.4800005 0.1138144									13.4800005 0.2901995
13.4900007 0.2354352								13.4900007 0.1135053									13.4900007 0.2881155
13.5000010 0.2233604								13.5000010 0.1076284									13.5000010 0.2807238
13.5100002 0.2327543								13.5100002 0.0964086									13.5100002 0.2852983
13.5200005 0.2353111								13.5200005 0.0954037									13.5200005 0.2877952
13.5300007 0.2167059								13.5300007 0.1030274									13.5300007 0.2722619
13.5400009 0.2393500								13.5400009 0.0924885									13.5400009 0.2910492
13.5500002 0.2321494								13.5500002 0.1032224									13.5500002 0.2869979
13.5600004 0.2227018								13.5600004 0.0952206									13.5600004 0.2789583
13.5700006 0.2475383								13.5700006 0.1178218									13.5700006 0.2994443
13.5800009 0.2184605								13.5800009 0.1227116									13.5800009 0.2779343
13.5900011 0.2261987								13.5900011 0.1235843									13.5900011 0.2840889
13.6000004 0.2302337								13.6000004 0.1281016									13.6000004 0.2862436
13.6100006 0.2302551								13.6100006 0.1050562									13.6100006 0.2858711
13.6200008 0.2343231								13.6200008 0.1011601									13.6200008 0.2919620
13.6300011 0.2401396								13.6300011 0.1315447									13.6300011 0.2938152
13.6400003 0.2396048								13.6400003 0.1014301									13.6400003 0.2943679
13.6500006 0.2444011								13.6500006 0.0980258									13.6500006 0.3005732
13.6600008 0.2483424								13.6600008 0.0870635									13.6600008 0.3060510
13.6700010 0.2405476								13.6700010 0.1153638									13.6700010 0.2962390
13.6800003 0.2404949								13.6800003 0.1070481									13.6800003 0.2962657
13.6900005 0.2640771								13.6900005 0.1192183									13.6900005 0.3140293
13.7000008 0.2369345								13.7000008 0.0978411									13.7000008 0.2891935
13.7100010 0.2252099								13.7100010 0.1126610									13.7100010 0.2826276
13.7200003 0.2191783								13.7200003 0.1161784									13.7200003 0.2805395
13.7300005 0.2368576								13.7300005 0.1066654									13.7300005 0.2933618
13.7400007 0.2200491								13.7400007 0.1185578									13.7400007 0.2805868
13.7500010 0.2238079								13.7500010 0.1124457									13.7500010 0.2845907
13.7600002 0.2148988								13.7600002 0.0983768									13.7600002 0.2784209
13.7700005 0.2131734								13.7700005 0.1015022									13.7700005 0.2755780
13.7800007 0.2282889								13.7800007 0.1062836									13.7800007 0.2837325
13.7900009 0.2426766								13.7900009 0.0956701									13.7900009 0.2969256
13.8000002 0.2305394								13.8000002 0.0974325									13.8000002 0.2891554
13.8100004 0.2295251								13.8100004 0.0851860									13.8100004 0.2857992
13.8200006 0.2143059								13.8200006 0.0826493									13.8200006 0.2747576
13.8300009 0.2009085								13.8300009 0.0905195									13.8300009 0.2625002
13.8400011 0.2099807								13.8400011 0.1110601									13.8400011 0.2677641
13.8500004 0.2279296								13.8500004 0.0977965									13.8500004 0.2856628
13.8600006 0.2070767								13.8600006 0.1070520									13.8600006 0.2695967
13.8700008 0.2130710								13.8700008 0.0924992									13.8700008 0.2772640
13.8800011 0.2145205								13.8800011 0.0916956									13.8800011 0.2816860
13.8900003 0.2320567								13.8900003 0.0843206									13.8900003 0.2913794
13.9000006 0.2087194								13.9000006 0.0727836									13.9000006 0.2678547
13.9100008 0.2173054								13.9100008 0.0900003									13.9100008 0.2730288
13.9200010 0.2153054								13.9200010 0.0994839									13.9200010 0.2738548
13.9300003 0.2175132								13.9300003 0.1138457									13.9300003 0.2775297
13.9400005 0.2090896								13.9400005 0.0945723									13.9400005 0.2679150
13.9500008 0.2161548								13.9500008 0.0990746									13.9500008 0.2778309
13.9600010 0.2236881								13.9600010 0.1069920									13.9600010 0.2834080
13.9700003 0.2254929								13.9700003 0.0960709									13.9700003 0.2840640
13.9800005 0.2132112								13.9800005 0.0826248									13.9800005 0.2763905
13.9900007 0.2239485								13.9900007 0.1071060									13.9900007 0.2853716
14.0000010 0.2240639								14.0000010 0.1017855									14.0000010 0.2837859
14.0100002 0.1942808								14.0100002 0.1063886									14.0100002 0.2630976
14.0200005 0.1959576								14.0200005 0.0962193									14.0200005 0.2606671
14.0300007 0.2069957								14.0300007 0.0885084									14.0300007 0.2680527
14.0400009 0.2122533								14.0400009 0.1184574									14.0400009 0.2694474
14.0500002 0.2180096								14.0500002 0.0975800									14.0500002 0.2738881
14.0600004 0.2192729								14.0600004 0.0911534									14.0600004 0.2768725
14.0700006 0.2188787								14.0700006 0.0928657									14.0700006 0.2733129
14.0800009 0.2079002								14.0800009 0.0962032									14.0800009 0.2700443
14.0900011 0.2023700								14.0900011 0.0953072									14.0900011 0.2667018
14.1000004 0.1934305								14.1000004 0.0845818									14.1000004 0.2617112
14.1100006 0.1970885								14.1100006 0.1087684									14.1100006 0.2627375
14.1200008 0.1935299								14.1200008 0.0850530									14.1200008 0.2593421
14.1300011 0.1972443								14.1300011 0.0898986									14.1300011 0.2626422
14.1400003 0.2163065								14.1400003 0.0907569									14.1400003 0.2760734
14.1500006 0.2029310								14.1500006 0.0785881									14.1500006 0.2661359
14.1600008 0.2145575								14.1600008 0.0821957									14.1600008 0.2725619
14.1700010 0.1943617								14.1700010 0.0785402									14.1700010 0.2574451
14.1800003 0.2032672								14.1800003 0.0859490									14.1800003 0.2658123
14.1900005 0.1925334								14.1900005 0.1019812									14.1900005 0.2592596
14.2000008 0.1993911								14.2000008 0.0870448									14.2000008 0.2627478
14.2100010 0.1873409								14.2100010 0.0873720									14.2100010 0.2533152
14.2200003 0.1759313								14.2200003 0.0858164									14.2200003 0.2435459
14.2300005 0.1871088								14.2300005 0.1052790									14.2300005 0.2531959
14.2400007 0.1977495								14.2400007 0.0960613									14.2400007 0.2595749
14.2500010 0.2019543								14.2500010 0.0777087									14.2500010 0.2629648
14.2600002 0.1887947								14.2600002 0.0879886									14.2600002 0.2543123
14.2700005 0.1745550								14.2700005 0.0899076									14.2700005 0.2430359
14.2800007 0.1894317								14.2800007 0.0608930									14.2800007 0.2549479
14.2900009 0.2130714								14.2900009 0.0725491									14.2900009 0.2708563
14.3000011 0.2019235								14.3000011 0.0859926									14.3000011 0.2633754
14.3100004 0.2062528								14.3100004 0.0739704									14.3100004 0.2623571
14.3200006 0.1944914								14.3200006 0.0732275									14.3200006 0.2508531
14.3300009 0.1920613								14.3300009 0.0671811									14.3300009 0.2534885
14.3400011 0.1969611								14.3400011 0.0700029									14.3400011 0.2543972
14.3500004 0.1858927								14.3500004 0.0818717									14.3500004 0.2471611
14.3600006 0.2015396								14.3600006 0.0917138									14.3600006 0.2594545
14.3700008 0.2202868								14.3700008 0.1106885									14.3700008 0.2761518
14.3800011 0.2124341								14.3800011 0.1163256									14.3800011 0.2716060
14.3900003 0.1986288								14.3900003 0.1177090									14.3900003 0.2618442
14.4000006 0.1865235								14.4000006 0.1145836									14.4000006 0.2564473
14.4100008 0.1858751								14.4100008 0.1290372									14.4100008 0.2556936
14.4200010 0.1776090								14.4200010 0.1217962									14.4200010 0.2485970
14.4300003 0.1800432								14.4300003 0.1279359									14.4300003 0.2490852
14.4400005 0.1996618								14.4400005 0.1288070									14.4400005 0.2647202
14.4500008 0.1829907								14.4500008 0.1245726									14.4500008 0.2512254
14.4600010 0.1895545								14.4600010 0.1249896									14.4600010 0.2602637
14.4700003 0.1959482								14.4700003 0.1241971									14.4700003 0.2646948
14.4800005 0.2166660								14.4800005 0.1137823									14.4800005 0.2857594
14.4900007 0.2332600								14.4900007 0.1219681									14.4900007 0.2954288
14.5000010 0.2139379								14.5000010 0.1306191									14.5000010 0.2801467
14.5100002 0.2148903								14.5100002 0.1295540									14.5100002 0.2823327
14.5200005 0.2107345								14.5200005 0.1190384									14.5200005 0.2751622
14.5300007 0.2154681								14.5300007 0.1239034									14.5300007 0.2819842
14.5400009 0.2157035								14.5400009 0.1197712									14.5400009 0.2816419
14.5500011 0.2084400								14.5500011 0.1148463									14.5500011 0.2760875
14.5600004 0.1924402								14.5600004 0.1169900									14.5600004 0.2598386
14.5700006 0.2064578								14.5700006 0.1229561									14.5700006 0.2676777
14.5800009 0.2073242								14.5800009 0.1171590									14.5800009 0.2712739
14.5900011 0.2041582								14.5900011 0.1230979									14.5900011 0.2737408
14.6000004 0.2194304								14.6000004 0.1200281									14.6000004 0.2854842
14.6100006 0.1932880								14.6100006 0.1162102									14.6100006 0.2634741
14.6200008 0.2100386								14.6200008 0.1106414									14.6200008 0.2751162
14.6300011 0.2250442								14.6300011 0.1234736									14.6300011 0.2867854
14.6400003 0.2240918								14.6400003 0.1194593									14.6400003 0.2840860
14.6500006 0.2252484								14.6500006 0.1013862									14.6500006 0.2857800
14.6600008 0.2334925								14.6600008 0.1122197									14.6600008 0.2945663
14.6700010 0.2289502								14.6700010 0.1127841									14.6700010 0.2880292
14.6800003 0.2303526								14.6800003 0.1022535									14.6800003 0.2890582
14.6900005 0.2427100								14.6900005 0.0963137									14.6900005 0.3008382
14.7000008 0.2552100								14.7000008 0.1000147									14.7000008 0.3076109
14.7100010 0.2113877								14.7100010 0.0959695									14.7100010 0.2731805
14.7200003 0.2014797								14.7200003 0.1000701									14.7200003 0.2664283
14.7300005 0.2030874								14.7300005 0.1109269									14.7300005 0.2660545
14.7400007 0.2079267								14.7400007 0.0810748									14.7400007 0.2750326
14.7500010 0.2339325								14.7500010 0.1055200									14.7500010 0.2935943
14.7600002 0.2277186								14.7600002 0.1013736									14.7600002 0.2905463
14.7700005 0.2231867								14.7700005 0.1272388									14.7700005 0.2846240
14.7800007 0.2439165								14.7800007 0.1242743									14.7800007 0.3005699
14.7900009 0.2425085								14.7900009 0.1225002									14.7900009 0.3004296
14.8000011 0.2529228								14.8000011 0.1183776									14.8000011 0.3115467
14.8100004 0.2332489								14.8100004 0.1068584									14.8100004 0.2963459
14.8200006 0.2354198								14.8200006 0.1244802									14.8200006 0.2966863
14.8300009 0.2279738								14.8300009 0.1214221									14.8300009 0.2891025
14.8400011 0.2173971								14.8400011 0.1135398									14.8400011 0.2861471
14.8500004 0.2444450								14.8500004 0.1223182									14.8500004 0.3068172
14.8600006 0.2540788								14.8600006 0.1313422									14.8600006 0.3138203
14.8700008 0.2599172								14.8700008 0.1276572									14.8700008 0.3144206
14.8800011 0.2578246								14.8800011 0.1272517									14.8800011 0.3138689
14.8900003 0.2553864								14.8900003 0.0867614									14.8900003 0.3143305
14.9000006 0.2776941								14.9000006 0.0931719									14.9000006 0.3342910
14.9100008 0.2811994								14.9100008 0.0927060									14.9100008 0.3324863
14.9200010 0.2757619								14.9200010 0.0810422									14.9200010 0.3294607
14.9300003 0.2436094								14.9300003 0.0848088									14.9300003 0.3008036
14.9400005 0.2569825								14.9400005 0.0954427									14.9400005 0.3130756
14.9500008 0.2345926								14.9500008 0.0845497									14.9500008 0.2937452
14.9600010 0.2506795								14.9600010 0.0780905									14.9600010 0.3073226
14.9700003 0.2455154								14.9700003 0.1070801									14.9700003 0.3035392
14.9800005 0.2577865								14.9800005 0.0998393									14.9800005 0.3137818
14.9900007 0.2559764								14.9900007 0.1048201									14.9900007 0.3097872
15.0000010 0.2397279								15.0000010 0.1093750									15.0000010 0.2959931
15.0100012 0.2517558								15.0100012 0.1120926									15.0100012 0.3052725
15.0200005 0.2370197								15.0200005 0.0971665									15.0200005 0.2950504
15.0300007 0.2454561								15.0300007 0.1055632									15.0300007 0.3033386
15.0400009 0.2355869								15.0400009 0.0905796									15.0400009 0.2931395
15.0500011 0.2311043								15.0500011 0.0858842									15.0500011 0.2880535
15.0600004 0.2140610								15.0600004 0.1029155									15.0600004 0.2774276
15.0700006 0.2320685								15.0700006 0.0947731									15.0700006 0.2866431
15.0800009 0.2219997								15.0800009 0.0798491									15.0800009 0.2781161
15.0900011 0.2423094								15.0900011 0.1015510									15.0900011 0.2957712
15.1000004 0.2277751								15.1000004 0.0937170									15.1000004 0.2813559
15.1100006 0.2337838								15.1100006 0.1004753									15.1100006 0.2891989
15.1200008 0.2497296								15.1200008 0.0986945									15.1200008 0.3026243
15.1300011 0.2240078								15.1300011 0.0965785									15.1300011 0.2795350
15.1400003 0.2243965								15.1400003 0.0784148									15.1400003 0.2818412
15.1500006 0.2395268								15.1500006 0.1073615									15.1500006 0.2957792
15.1600008 0.2437017								15.1600008 0.0943360									15.1600008 0.2949384
15.1700010 0.2353031								15.1700010 0.1069567									15.1700010 0.2896087
15.1800003 0.2385163								15.1800003 0.0835168									15.1800003 0.2932329
15.1900005 0.2229499								15.1900005 0.0808393									15.1900005 0.2805040
15.2000008 0.2334168								15.2000008 0.1025122									15.2000008 0.2879773
15.2100010 0.2144141								15.2100010 0.1092984									15.2100010 0.2731076
15.2200003 0.2155650								15.2200003 0.0895976									15.2200003 0.2740608
15.2300005 0.2395937								15.2300005 0.1014735									15.2300005 0.2951868
15.2400007 0.2320808								15.2400007 0.1227008									15.2400007 0.2886920
15.2500010 0.2280830								15.2500010 0.1003790									15.2500010 0.2867143
15.2600012 0.2319946								15.2600012 0.0993956									15.2600012 0.2865543
15.2700005 0.2306129								15.2700005 0.0841498									15.2700005 0.2867618
15.2800007 0.2339405								15.2800007 0.1006463									15.2800007 0.2871147
15.2900009 0.2306701								15.2900009 0.0901954									15.2900009 0.2856300
15.3000011 0.2189031								15.3000011 0.0872166									15.3000011 0.2761328
15.3100004 0.2040156								15.3100004 0.0937845									15.3100004 0.2655387
15.3200006 0.1952920								15.3200006 0.0793152									15.3200006 0.2600037
15.3300009 0.2000405								15.3300009 0.0770050									15.3300009 0.2604255
15.3400011 0.2176013								15.3400011 0.0746385									15.3400011 0.2725796
15.3500004 0.1894049								15.3500004 0.0936449									15.3500004 0.2524842
15.3600006 0.2119974								15.3600006 0.0914131									15.3600006 0.2681437
15.3700008 0.2046321								15.3700008 0.1000002									15.3700008 0.2661079
15.3800011 0.2030344								15.3800011 0.0851352									15.3800011 0.2642949
15.3900003 0.1989886								15.3900003 0.0908437									15.3900003 0.2602965
15.4000006 0.1860219								15.4000006 0.0964175									15.4000006 0.2530343
15.4100008 0.1928467								15.4100008 0.0957698									15.4100008 0.2535731
15.4200010 0.1955393								15.4200010 0.0977269									15.4200010 0.2596291
15.4300003 0.1926339								15.4300003 0.1026517									15.4300003 0.2563786
15.4400005 0.2020476								15.4400005 0.0916653									15.4400005 0.2624388
15.4500008 0.2103346								15.4500008 0.1022946									15.4500008 0.2692786
15.4600010 0.2226776								15.4600010 0.1050175									15.4600010 0.2710832
15.4700003 0.2013817								15.4700003 0.1102000									15.4700003 0.2582459
15.4800005 0.1981165								15.4800005 0.1008740									15.4800005 0.2593189
15.4900007 0.2132357								15.4900007 0.0832531									15.4900007 0.2692494
15.5000010 0.2016750								15.5000010 0.0941590									15.5000010 0.2631700
15.5100012 0.1982487								15.5100012 0.1040156									15.5100012 0.2628666
15.5200005 0.2083453								15.5200005 0.0955676									15.5200005 0.2717791
15.5300007 0.1934138								15.5300007 0.0822839									15.5300007 0.2606913
15.5400009 0.2039559								15.5400009 0.0810734									15.5400009 0.2674726
15.5500011 0.2010396								15.5500011 0.0854386									15.5500011 0.2636621
15.5600004 0.1931316								15.5600004 0.0772653									15.5600004 0.2602264
15.5700006 0.2146002								15.5700006 0.0742583									15.5700006 0.2743812
15.5800009 0.2133782								15.5800009 0.1106578									15.5800009 0.2747854
15.5900011 0.2064878								15.5900011 0.1053795									15.5900011 0.2707565
15.6000004 0.2202995								15.6000004 0.1052272									15.6000004 0.2802060
15.6100006 0.2105353								15.6100006 0.0976061									15.6100006 0.2715719
15.6200008 0.2068589								15.6200008 0.1128977									15.6200008 0.2686091
15.6300011 0.2042886								15.6300011 0.1085145									15.6300011 0.2660457
15.6400003 0.2099488								15.6400003 0.1133879									15.6400003 0.2716596
15.6500006 0.2092962								15.6500006 0.1072248									15.6500006 0.2761377
15.6600008 0.2058265								15.6600008 0.1071113									15.6600008 0.2774591
15.6700010 0.1948798								15.6700010 0.1181524									15.6700010 0.2651694
15.6800003 0.2064372								15.6800003 0.1042822									15.6800003 0.2731587
15.6900005 0.1928132								15.6900005 0.1035590									15.6900005 0.2658803
15.7000008 0.2026694								15.7000008 0.1145945									15.7000008 0.2710564
15.7100010 0.2045415								15.7100010 0.1091497									15.7100010 0.2728570
15.7200012 0.1978907								15.7200012 0.1216969									15.7200012 0.2685092
15.7300005 0.1909605								15.7300005 0.1225246									15.7300005 0.2602274
15.7400007 0.2000507								15.7400007 0.1270632									15.7400007 0.2692696
15.7500010 0.1934945								15.7500010 0.1016920									15.7500010 0.2659468
15.7600012 0.2103413								15.7600012 0.1280950									15.7600012 0.2750165
15.7700005 0.2172541								15.7700005 0.0893091									15.7700005 0.2814474
15.7800007 0.2215465								15.7800007 0.1164013									15.7800007 0.2847352
15.7900009 0.2136920								15.7900009 0.1025285									15.7900009 0.2786579
15.8000011 0.2231952								15.8000011 0.1053508									15.8000011 0.2847944
15.8100004 0.2289893								15.8100004 0.1030427									15.8100004 0.2889039
15.8200006 0.2245844								15.8200006 0.0961156									15.8200006 0.2834782
15.8300009 0.2197504								15.8300009 0.0943981									15.8300009 0.2822716
15.8400011 0.1872921								15.8400011 0.0997889									15.8400011 0.2602205
15.8500004 0.1902433								15.8500004 0.0938275									15.8500004 0.2608016
15.8600006 0.2160181								15.8600006 0.1071856									15.8600006 0.2799354
15.8700008 0.2210657								15.8700008 0.0988670									15.8700008 0.2802809
15.8800011 0.1874268								15.8800011 0.0861783									15.8800011 0.2549965
15.8900003 0.1975895								15.8900003 0.1056101									15.8900003 0.2649109
15.9000006 0.2054156								15.9000006 0.0962731									15.9000006 0.2745116
15.9100008 0.1964033								15.9100008 0.1189109									15.9100008 0.2640267
15.9200010 0.2068628								15.9200010 0.1066799									15.9200010 0.2721417
15.9300003 0.2032258								15.9300003 0.0965581									15.9300003 0.2666609
15.9400005 0.1962367								15.9400005 0.0998007									15.9400005 0.2620528
15.9500008 0.1939074								15.9500008 0.0981173									15.9500008 0.2607823
15.9600010 0.1975638								15.9600010 0.1076627									15.9600010 0.2650568
15.9700012 0.2211213								15.9700012 0.0967113									15.9700012 0.2834238
15.9800005 0.2130684								15.9800005 0.0971830									15.9800005 0.2794673
15.9900007 0.2099046								15.9900007 0.1091108									15.9900007 0.2771656
16.0000000 0.2181716								16.0000000 0.0854594									16.0000000 0.2860349
16.0100002 0.1967091								16.0100002 0.1055452									16.0100002 0.2715771
16.0200005 0.2232388								16.0200005 0.1047575									16.0200005 0.2870096
16.0300007 0.2129094								16.0300007 0.1012857									16.0300007 0.2781210
16.0400009 0.2037565								16.0400009 0.0944864									16.0400009 0.2734484
16.0500011 0.1924223								16.0500011 0.1139304									16.0500011 0.2632942
16.0600014 0.2070271								16.0600014 0.1032657									16.0600014 0.2752512
16.0700016 0.2098901								16.0700016 0.1114640									16.0700016 0.2762223
16.0799999 0.2016910								16.0799999 0.1044523									16.0799999 0.2686292
16.0900002 0.1998312								16.0900002 0.0965157									16.0900002 0.2671790
16.1000004 0.1962566								16.1000004 0.0986257									16.1000004 0.2630387
16.1100006 0.2051451								16.1100006 0.0865671									16.1100006 0.2686429
16.1200008 0.2110574								16.1200008 0.0983189									16.1200008 0.2774613
16.1300011 0.1858274								16.1300011 0.0929793									16.1300011 0.2519144
16.1400013 0.1921376								16.1400013 0.0929324									16.1400013 0.2596632
16.1500015 0.1877261								16.1500015 0.0926949									16.1500015 0.2616603
16.1599998 0.1784845								16.1599998 0.0847972									16.1599998 0.2496924
16.1700001 0.1813194								16.1700001 0.1016098									16.1700001 0.2524418
16.1800003 0.2009969								16.1800003 0.1010849									16.1800003 0.2668917
16.1900005 0.2096308								16.1900005 0.1014856									16.1900005 0.2678325
16.2000008 0.1966005								16.2000008 0.1011550									16.2000008 0.2587397
16.2100010 0.1729461								16.2100010 0.0974805									16.2100010 0.2428034
16.2200012 0.1818577								16.2200012 0.0998598									16.2200012 0.2469723
16.2300014 0.1965895								16.2300014 0.1066993									16.2300014 0.2573414
16.2400017 0.1908682								16.2400017 0.0924620									16.2400017 0.2563343
16.2500000 0.1918499								16.2500000 0.1195715									16.2500000 0.2549485
16.2600002 0.2112115								16.2600002 0.1014118									16.2600002 0.2675954
16.2700005 0.2295097								16.2700005 0.1208989									16.2700005 0.2808777
16.2800007 0.2130994								16.2800007 0.0830341									16.2800007 0.2662074
16.2900009 0.2150341								16.2900009 0.1042847									16.2900009 0.2705657
16.3000011 0.2365779								16.3000011 0.1033004									16.3000011 0.2869150
16.3100014 0.2259876								16.3100014 0.0925694									16.3100014 0.2833062
16.3200016 0.2309615								16.3200016 0.0937972									16.3200016 0.2842136
16.3299999 0.2164043								16.3299999 0.0993082									16.3299999 0.2734460
16.3400002 0.2203977								16.3400002 0.1147108									16.3400002 0.2756549
16.3500004 0.2189271								16.3500004 0.0965667									16.3500004 0.2777216
16.3600006 0.2120867								16.3600006 0.0939156									16.3600006 0.2739654
16.3700008 0.2449695								16.3700008 0.0901453									16.3700008 0.3005240
16.3800011 0.2155336								16.3800011 0.0972308									16.3800011 0.2737813
16.3900013 0.2164549								16.3900013 0.1046453									16.3900013 0.2744870
16.4000015 0.2138449								16.4000015 0.0984455									16.4000015 0.2703802
16.4099998 0.2354171								16.4099998 0.0953447									16.4099998 0.2869184
16.4200001 0.2229058								16.4200001 0.1099523									16.4200001 0.2801688
16.4300003 0.2251323								16.4300003 0.1188076									16.4300003 0.2813822
16.4400005 0.1883632								16.4400005 0.1135201									16.4400005 0.2558745
16.4500008 0.1994642								16.4500008 0.1037506									16.4500008 0.2623042
16.4600010 0.1858899								16.4600010 0.0908704									16.4600010 0.2554646
16.4700012 0.2121864								16.4700012 0.0941257									16.4700012 0.2752593
16.4800014 0.2116280								16.4800014 0.1106303									16.4800014 0.2721548
16.4900017 0.1996251								16.4900017 0.1156864									16.4900017 0.2613850
16.5000000 0.2087441								16.5000000 0.1160673									16.5000000 0.2707476
16.5100002 0.2122936								16.5100002 0.1030467									16.5100002 0.2743051
16.5200005 0.1964178								16.5200005 0.0997995									16.5200005 0.2549802
16.5300007 0.2000781								16.5300007 0.1026928									16.5300007 0.2632262
16.5400009 0.1934717								16.5400009 0.0979532									16.5400009 0.2616881
16.5500011 0.1976295								16.5500011 0.1151102									16.5500011 0.2597141
16.5600014 0.1838648								16.5600014 0.0997069									16.5600014 0.2513440
16.5700016 0.1841687								16.5700016 0.1001102									16.5700016 0.2537543
16.5799999 0.1880220								16.5799999 0.0989021									16.5799999 0.2564532
16.5900002 0.2056683								16.5900002 0.0869070									16.5900002 0.2696600
16.6000004 0.2101400								16.6000004 0.0913727									16.6000004 0.2708414
16.6100006 0.2160297								16.6100006 0.0791100									16.6100006 0.2772841
16.6200008 0.2065571								16.6200008 0.0770489									16.6200008 0.2706876
16.6300011 0.2209201								16.6300011 0.0694214									16.6300011 0.2813073
16.6400013 0.2348550								16.6400013 0.0967872									16.6400013 0.2941131
16.6500015 0.2262449								16.6500015 0.0977228									16.6500015 0.2847676
16.6599998 0.2374908								16.6599998 0.0825620									16.6599998 0.2940044
16.6700001 0.2198481								16.6700001 0.0933416									16.6700001 0.2796345
16.6800003 0.2110807								16.6800003 0.1033398									16.6800003 0.2725982
16.6900005 0.2045397								16.6900005 0.0909378									16.6900005 0.2692901
16.7000008 0.2068816								16.7000008 0.0916460									16.7000008 0.2714876
16.7100010 0.2274223								16.7100010 0.0741528									16.7100010 0.2843379
16.7200012 0.2120501								16.7200012 0.1082404									16.7200012 0.2730897
16.7300014 0.1975534								16.7300014 0.1004960									16.7300014 0.2620309
16.7400017 0.2055919								16.7400017 0.1069328									16.7400017 0.2713843
16.7500000 0.1996032								16.7500000 0.0804355									16.7500000 0.2658223
16.7600002 0.2149134								16.7600002 0.0884776									16.7600002 0.2745184
16.7700005 0.2034037								16.7700005 0.0844820									16.7700005 0.2652507
16.7800007 0.2288507								16.7800007 0.0858169									16.7800007 0.2845468
16.7900009 0.2109862								16.7900009 0.1058644									16.7900009 0.2707293
16.8000011 0.2181274								16.8000011 0.1130447									16.8000011 0.2799715
16.8100014 0.2136889								16.8100014 0.1120833									16.8100014 0.2768419
16.8200016 0.2099878								16.8200016 0.1081411									16.8200016 0.2744411
16.8299999 0.2213081								16.8299999 0.1073625									16.8299999 0.2771067
16.8400002 0.2237726								16.8400002 0.1045400									16.8400002 0.2822970
16.8500004 0.2039530								16.8500004 0.1082016									16.8500004 0.2683192
16.8600006 0.2023326								16.8600006 0.1124460									16.8600006 0.2633041
16.8700008 0.1985044								16.8700008 0.1171514									16.8700008 0.2573560
16.8800011 0.2117591								16.8800011 0.0966370									16.8800011 0.2713977
16.8900013 0.2219885								16.8900013 0.1143435									16.8900013 0.2815763
16.9000015 0.2061464								16.9000015 0.1122349									16.9000015 0.2706685
16.9100018 0.2129359								16.9100018 0.1133919									16.9100018 0.2746612
16.9200001 0.2269136								16.9200001 0.0967692									16.9200001 0.2863012
16.9300003 0.2342586								16.9300003 0.1103685									16.9300003 0.2895667
16.9400005 0.2425754								16.9400005 0.1132302									16.9400005 0.2974525
16.9500008 0.2355049								16.9500008 0.1117676									16.9500008 0.2882839
16.9600010 0.2270218								16.9600010 0.1216886									16.9600010 0.2867000
16.9700012 0.2258385								16.9700012 0.0946760									16.9700012 0.2867174
16.9800014 0.2024121								16.9800014 0.1104613									16.9800014 0.2654069
16.9900017 0.2024928								16.9900017 0.0941558									16.9900017 0.2644655
17.0000000 0.1936955								17.0000000 0.1130710									17.0000000 0.2582356
17.0100002 0.2126468								17.0100002 0.1080097									17.0100002 0.2716046
17.0200005 0.1964317								17.0200005 0.1116863									17.0200005 0.2624814
17.0300007 0.1882679								17.0300007 0.1002361									17.0300007 0.2550453
17.0400009 0.1989067								17.0400009 0.1025224									17.0400009 0.2638962
17.0500011 0.2174314								17.0500011 0.1040620									17.0500011 0.2731606
17.0600014 0.2300859								17.0600014 0.1116613									17.0600014 0.2870402
17.0700016 0.2226427								17.0700016 0.1083215									17.0700016 0.2807894
17.0799999 0.2128746								17.0799999 0.1041681									17.0799999 0.2732834
17.0900002 0.2104788								17.0900002 0.0919482									17.0900002 0.2701586
17.1000004 0.1935582								17.1000004 0.1109694									17.1000004 0.2608204
17.1100006 0.2081235								17.1100006 0.1199879									17.1100006 0.2737967
17.1200008 0.2045755								17.1200008 0.0982891									17.1200008 0.2694017
17.1300011 0.2074892								17.1300011 0.1147886									17.1300011 0.2747287
17.1400013 0.1961982								17.1400013 0.1033464									17.1400013 0.2650502
17.1500015 0.2030562								17.1500015 0.1069443									17.1500015 0.2707333
17.1600018 0.2055104								17.1600018 0.1101975									17.1600018 0.2723301
17.1700001 0.2158753								17.1700001 0.1168488									17.1700001 0.2797882
17.1800003 0.2150600								17.1800003 0.1137772									17.1800003 0.2757230
17.1900005 0.2240619								17.1900005 0.1111647									17.1900005 0.2831654
17.2000008 0.2369639								17.2000008 0.1216977									17.2000008 0.2929045
17.2100010 0.2308687								17.2100010 0.1099608									17.2100010 0.2896368
17.2200012 0.2365745								17.2200012 0.1087141									17.2200012 0.2935060
17.2300014 0.2287499								17.2300014 0.1111440									17.2300014 0.2816750
17.2400017 0.2083880								17.2400017 0.1019903									17.2400017 0.2648342
17.2500000 0.2132013								17.2500000 0.0948088									17.2500000 0.2711338
17.2600002 0.2144851								17.2600002 0.1083364									17.2600002 0.2707599
17.2700005 0.2245364								17.2700005 0.0944495									17.2700005 0.2808072
17.2800007 0.2251385								17.2800007 0.0989630									17.2800007 0.2830265
17.2900009 0.2493153								17.2900009 0.1176118									17.2900009 0.2997015
17.3000011 0.2310119								17.3000011 0.1054480									17.3000011 0.2819182
17.3100014 0.2322811								17.3100014 0.1061561									17.3100014 0.2802868
17.3200016 0.2369711								17.3200016 0.0916075									17.3200016 0.2877377
17.3299999 0.2116657								17.3299999 0.0911233									17.3299999 0.2696334
17.3400002 0.2075656								17.3400002 0.0969615									17.3400002 0.2640871
17.3500004 0.2084205								17.3500004 0.1037691									17.3500004 0.2649443
17.3600006 0.2008170								17.3600006 0.0950844									17.3600006 0.2569765
17.3700008 0.2022631								17.3700008 0.1076159									17.3700008 0.2610875
17.3800011 0.2193094								17.3800011 0.1042216									17.3800011 0.2749460
17.3900013 0.2194410								17.3900013 0.1107053									17.3900013 0.2790132
17.4000015 0.2305699								17.4000015 0.0950560									17.4000015 0.2843331
17.4100018 0.2132601								17.4100018 0.0924874									17.4100018 0.2727051
17.4200001 0.1935658								17.4200001 0.1092552									17.4200001 0.2613875
17.4300003 0.2080890								17.4300003 0.0882114									17.4300003 0.2698736
17.4400005 0.1760716								17.4400005 0.0879801									17.4400005 0.2499021
17.4500008 0.1876690								17.4500008 0.1118911									17.4500008 0.2566777
17.4600010 0.1920752								17.4600010 0.0909104									17.4600010 0.2568659
17.4700012 0.2057736								17.4700012 0.0897596									17.4700012 0.2686319
17.4800014 0.2001832								17.4800014 0.0968126									17.4800014 0.2628353
17.4900017 0.2106314								17.4900017 0.0983372									17.4900017 0.2695865
17.5000000 0.2071818								17.5000000 0.0962719									17.5000000 0.2687578
17.5100002 0.2044634								17.5100002 0.1021292									17.5100002 0.2644367
17.5200005 0.2105167								17.5200005 0.0829641									17.5200005 0.2719517
17.5300007 0.2128132								17.5300007 0.0963779									17.5300007 0.2704390
17.5400009 0.2212243								17.5400009 0.0968324									17.5400009 0.2811170
17.5500011 0.2153871								17.5500011 0.1091789									17.5500011 0.2763086
17.5600014 0.2197942								17.5600014 0.1205098									17.5600014 0.2774319
17.5700016 0.1946050								17.5700016 0.0989363									17.5700016 0.2588882
17.5799999 0.1965004								17.5799999 0.1119295									17.5799999 0.2601039
17.5900002 0.1917432								17.5900002 0.1129516									17.5900002 0.2601505
17.6000004 0.1984981								17.6000004 0.1006717									17.6000004 0.2593697
17.6100006 0.2009369								17.6100006 0.1062665									17.6100006 0.2616788
17.6200008 0.2020597								17.6200008 0.0917722									17.6200008 0.2683685
17.6300011 0.2048630								17.6300011 0.1005170									17.6300011 0.2646166
17.6400013 0.2061136								17.6400013 0.0954990									17.6400013 0.2639799
17.6500015 0.1913146								17.6500015 0.1208558									17.6500015 0.2596065
17.6600018 0.1867369								17.6600018 0.0981996									17.6600018 0.2551083
17.6700001 0.1941146								17.6700001 0.1018688									17.6700001 0.2603193
17.6800003 0.1975439								17.6800003 0.0976060									17.6800003 0.2662914
17.6900005 0.1993944								17.6900005 0.1103096									17.6900005 0.2662702
17.7000008 0.1950029								17.7000008 0.1104446									17.7000008 0.2625271
17.7100010 0.1973402								17.7100010 0.1015063									17.7100010 0.2592264
17.7200012 0.2060041								17.7200012 0.1005399									17.7200012 0.2673700
17.7300014 0.2080608								17.7300014 0.1259215									17.7300014 0.2704367
17.7400017 0.2126516								17.7400017 0.1002444									17.7400017 0.2723818
17.7500000 0.2122507								17.7500000 0.0946590									17.7500000 0.2753544
17.7600002 0.2230350								17.7600002 0.1071769									17.7600002 0.2801253
17.7700005 0.1907486								17.7700005 0.1136885									17.7700005 0.2608281
17.7800007 0.2251097								17.7800007 0.0916920									17.7800007 0.2879690
17.7900009 0.1994000								17.7900009 0.1190486									17.7900009 0.2687431
17.8000011 0.2007323								17.8000011 0.1103828									17.8000011 0.2632415
17.8100014 0.2243574								17.8100014 0.1197930									17.8100014 0.2851570
17.8200016 0.2149490								17.8200016 0.0986508									17.8200016 0.2783919
17.8299999 0.2075476								17.8299999 0.0988669									17.8299999 0.2694209
17.8400002 0.2076780								17.8400002 0.1013585									17.8400002 0.2728384
17.8500004 0.1915624								17.8500004 0.0687837									17.8500004 0.2597868
17.8600006 0.1944054								17.8600006 0.0881064									17.8600006 0.2629494
17.8700008 0.2084572								17.8700008 0.1084777									17.8700008 0.2697431
17.8800011 0.2130719								17.8800011 0.1102045									17.8800011 0.2731613
17.8900013 0.2064859								17.8900013 0.1022624									17.8900013 0.2734081
17.9000015 0.1875053								17.9000015 0.1173202									17.9000015 0.2624739
17.9100018 0.1777554								17.9100018 0.1098788									17.9100018 0.2549235
17.9200001 0.2005668								17.9200001 0.1007780									17.9200001 0.2735453
17.9300003 0.1836500								17.9300003 0.1121988									17.9300003 0.2613500
17.9400005 0.1928134								17.9400005 0.1088525									17.9400005 0.2633845
17.9500008 0.1989714								17.9500008 0.0966282									17.9500008 0.2702565
17.9600010 0.1944233								17.9600010 0.0935399									17.9600010 0.2645618
17.9700012 0.1802877								17.9700012 0.1112869									17.9700012 0.2527725
17.9800014 0.1889377								17.9800014 0.1068849									17.9800014 0.2596705
17.9900017 0.1989889								17.9900017 0.1000345									17.9900017 0.2700674
18.0000000 0.1984940								18.0000000 0.1006704									18.0000000 0.2685253
18.0100002 0.1953997								18.0100002 0.1004047									18.0100002 0.2667057
18.0200005 0.2057964								18.0200005 0.0969543									18.0200005 0.2747323
18.0300007 0.1935987								18.0300007 0.0878717									18.0300007 0.2637538
18.0400009 0.2115331								18.0400009 0.1066380									18.0400009 0.2781016
18.0500011 0.2121668								18.0500011 0.1021550									18.0500011 0.2785878
18.0600014 0.2116905								18.0600014 0.1041614									18.0600014 0.2792898
18.0700016 0.1943471								18.0700016 0.0932416									18.0700016 0.2615975
18.0799999 0.2228988								18.0799999 0.0994125									18.0799999 0.2886038
18.0900002 0.1967027								18.0900002 0.0650084									18.0900002 0.2693435
18.1000004 0.1932785								18.1000004 0.0991572									18.1000004 0.2623447
18.1100006 0.1895569								18.1100006 0.1020215									18.1100006 0.2605788
18.1200008 0.1884540								18.1200008 0.1042816									18.1200008 0.2621755
18.1300011 0.2022504								18.1300011 0.1036573									18.1300011 0.2694581
18.1400013 0.2002591								18.1400013 0.0817725									18.1400013 0.2671298
18.1500015 0.1878844								18.1500015 0.1064417									18.1500015 0.2556818
18.1600018 0.2049286								18.1600018 0.0884957									18.1600018 0.2682995
18.1700001 0.2049985								18.1700001 0.0943217									18.1700001 0.2686589
18.1800003 0.1979807								18.1800003 0.1070559									18.1800003 0.2615431
18.1900005 0.1937396								18.1900005 0.0972122									18.1900005 0.2586942
18.2000008 0.1700192								18.2000008 0.0763928									18.2000008 0.2374244
18.2100010 0.1861576								18.2100010 0.0900930									18.2100010 0.2512203
18.2200012 0.2073826								18.2200012 0.0757564									18.2200012 0.2694398
18.2300014 0.2013071								18.2300014 0.0881602									18.2300014 0.2655327
18.2400017 0.2066377								18.2400017 0.0924517									18.2400017 0.2718658
18.2500000 0.2024348								18.2500000 0.0840598									18.2500000 0.2627687
18.2600002 0.1935162								18.2600002 0.0916583									18.2600002 0.2635400
18.2700005 0.1971012								18.2700005 0.0937980									18.2700005 0.2637184
18.2800007 0.1984804								18.2800007 0.0835693									18.2800007 0.2658602
18.2900009 0.2031786								18.2900009 0.0995786									18.2900009 0.2666056
18.3000011 0.2217297								18.3000011 0.0967795									18.3000011 0.2777185
18.3100014 0.2058209								18.3100014 0.1040243									18.3100014 0.2641614
18.3200016 0.2224396								18.3200016 0.1044581									18.3200016 0.2808097
18.3299999 0.2347004								18.3299999 0.1066291									18.3299999 0.2929789
18.3400002 0.2311164								18.3400002 0.0996663									18.3400002 0.2916702
18.3500004 0.2324455								18.3500004 0.0894203									18.3500004 0.2891009
18.3600006 0.2192323								18.3600006 0.1079320									18.3600006 0.2807519
18.3700008 0.2218518								18.3700008 0.1070308									18.3700008 0.2813932
18.3800011 0.2083173								18.3800011 0.1090961									18.3800011 0.2748348
18.3900013 0.1983463								18.3900013 0.0923704									18.3900013 0.2651591
18.4000015 0.2159395								18.4000015 0.1013357									18.4000015 0.2760687
18.4100018 0.1966588								18.4100018 0.0894038									18.4100018 0.2609892
18.4200001 0.1918452								18.4200001 0.1000853									18.4200001 0.2570234
18.4300003 0.1783057								18.4300003 0.1148261									18.4300003 0.2493491
18.4400005 0.1939068								18.4400005 0.0998638									18.4400005 0.2626510
18.4500008 0.1826479								18.4500008 0.1189178									18.4500008 0.2556968
18.4600010 0.1969242								18.4600010 0.0873914									18.4600010 0.2623591
18.4700012 0.1949087								18.4700012 0.0871898									18.4700012 0.2641406
18.4800014 0.1946359								18.4800014 0.1102357									18.4800014 0.2663183
18.4900017 0.2042356								18.4900017 0.1107849									18.4900017 0.2696882
18.5000000 0.2301745								18.5000000 0.0850304									18.5000000 0.2872148
18.5100002 0.2252644								18.5100002 0.0977183									18.5100002 0.2868356
18.5200005 0.2124697								18.5200005 0.0777049									18.5200005 0.2789610
18.5300007 0.2125193								18.5300007 0.1038684									18.5300007 0.2802756
18.5400009 0.2009821								18.5400009 0.1058437									18.5400009 0.2668841
18.5500011 0.2021931								18.5500011 0.1056563									18.5500011 0.2666474
18.5600014 0.1903028								18.5600014 0.0965562									18.5600014 0.2586840
18.5700016 0.2235638								18.5700016 0.0747846									18.5700016 0.2842871
18.5800018 0.2122684								18.5800018 0.0899424									18.5800018 0.2751059
18.5900002 0.1976630								18.5900002 0.0953222									18.5900002 0.2675604
18.6000004 0.1809595								18.6000004 0.1108299									18.6000004 0.2563885
18.6100006 0.1820076								18.6100006 0.1032759									18.6100006 0.2573875
18.6200008 0.2041988								18.6200008 0.0993425									18.6200008 0.2718729
18.6300011 0.2158075								18.6300011 0.0996681									18.6300011 0.2799523
18.6400013 0.2157853								18.6400013 0.1099556									18.6400013 0.2805640
18.6500015 0.2017541								18.6500015 0.1091851									18.6500015 0.2699928
18.6600018 0.2025630								18.6600018 0.1033325									18.6600018 0.2727033
18.6700001 0.2016454								18.6700001 0.0945832									18.6700001 0.2651832
18.6800003 0.1831043								18.6800003 0.1078259									18.6800003 0.2511970
18.6900005 0.2113695								18.6900005 0.0886552									18.6900005 0.2705696
18.7000008 0.1922423								18.7000008 0.0885832									18.7000008 0.2589892
18.7100010 0.2017699								18.7100010 0.1040310									18.7100010 0.2665569
18.7200012 0.2107155								18.7200012 0.1078460									18.7200012 0.2724880
18.7300014 0.2046145								18.7300014 0.1051219									18.7300014 0.2664389
18.7400017 0.2164437								18.7400017 0.1077048									18.7400017 0.2805470
18.7500000 0.2032233								18.7500000 0.1028517									18.7500000 0.2696183
18.7600002 0.1866673								18.7600002 0.0975858									18.7600002 0.2638118
18.7700005 0.1853277								18.7700005 0.0897180									18.7700005 0.2593138
18.7800007 0.2008441								18.7800007 0.1313005									18.7800007 0.2713522
18.7900009 0.2174608								18.7900009 0.0995779									18.7900009 0.2853272
18.8000011 0.2229255								18.8000011 0.0924906									18.8000011 0.2889403
18.8100014 0.2101002								18.8100014 0.1037170									18.8100014 0.2804450
18.8200016 0.2067879								18.8200016 0.1012063									18.8200016 0.2767327
18.8300018 0.2036860								18.8300018 0.1029358									18.8300018 0.2780294
18.8400002 0.2269930								18.8400002 0.1127841									18.8400002 0.2933504
18.8500004 0.2212512								18.8500004 0.0909279									18.8500004 0.2862072
18.8600006 0.2172966								18.8600006 0.1003619									18.8600006 0.2821438
18.8700008 0.2376935								18.8700008 0.1018373									18.8700008 0.2967941
18.8800011 0.2284008								18.8800011 0.0974755									18.8800011 0.2891069
18.8900013 0.2243280								18.8900013 0.0962468									18.8900013 0.2854831
18.9000015 0.2216287								18.9000015 0.0972857									18.9000015 0.2865812
18.9100018 0.2191344								18.9100018 0.0684728									18.9100018 0.2860950
18.9200001 0.2261696								18.9200001 0.0890570									18.9200001 0.2899694
18.9300003 0.2482227								18.9300003 0.0808423									18.9300003 0.3056223
18.9400005 0.2444588								18.9400005 0.0880639									18.9400005 0.2991907
18.9500008 0.2409241								18.9500008 0.1068833									18.9500008 0.3000776
18.9600010 0.2371766								18.9600010 0.0986159									18.9600010 0.2956119
18.9700012 0.2482179								18.9700012 0.0964175									18.9700012 0.3090064
18.9800014 0.2367503								18.9800014 0.0816890									18.9800014 0.2953247
18.9900017 0.2525953								18.9900017 0.0925666									18.9900017 0.3100245
19.0000000 0.2467304								19.0000000 0.0995762									19.0000000 0.3080475
19.0100002 0.2450718								19.0100002 0.1107846									19.0100002 0.3037591
19.0200005 0.2438498								19.0200005 0.1094842									19.0200005 0.3037584
19.0300007 0.2462213								19.0300007 0.0980874									19.0300007 0.3067997
19.0400009 0.2495191								19.0400009 0.0902912									19.0400009 0.3085745
19.0500011 0.2605788								19.0500011 0.0940532									19.0500011 0.3154648
19.0600014 0.2844754								19.0600014 0.0999941									19.0600014 0.3348424
19.0700016 0.2653517								19.0700016 0.1118693									19.0700016 0.3173525
19.0800018 0.2669971								19.0800018 0.1014744									19.0800018 0.3210400
19.0900002 0.2651774								19.0900002 0.1145700									19.0900002 0.3222051
19.1000004 0.2545090								19.1000004 0.0929953									19.1000004 0.3083265
19.1100006 0.2546703								19.1100006 0.1096483									19.1100006 0.3090282
19.1200008 0.2426176								19.1200008 0.1002517									19.1200008 0.3001174
19.1300011 0.2512239								19.1300011 0.1077800									19.1300011 0.3071404
19.1400013 0.2492176								19.1400013 0.0948430									19.1400013 0.3039419
19.1500015 0.2320419								19.1500015 0.1025913									19.1500015 0.2915011
19.1600018 0.2224511								19.1600018 0.0760553									19.1600018 0.2855846
19.1700001 0.2314457								19.1700001 0.0867027									19.1700001 0.2910563
19.1800003 0.2260902								19.1800003 0.0906785									19.1800003 0.2868739
19.1900005 0.2267787								19.1900005 0.1090806									19.1900005 0.2839934
19.2000008 0.2412677								19.2000008 0.1097642									19.2000008 0.2959853
19.2100010 0.2332016								19.2100010 0.0991727									19.2100010 0.2920710
19.2200012 0.2217467								19.2200012 0.0964688									19.2200012 0.2794850
19.2300014 0.2320205								19.2300014 0.1104599									19.2300014 0.2864019
19.2400017 0.2303225								19.2400017 0.1000199									19.2400017 0.2866273
19.2500000 0.2416643								19.2500000 0.1007430									19.2500000 0.2967185
19.2600002 0.2373975								19.2600002 0.0971088									19.2600002 0.2965740
19.2700005 0.2496099								19.2700005 0.0908481									19.2700005 0.3063163
19.2800007 0.2300913								19.2800007 0.0895998									19.2800007 0.2920364
19.2900009 0.2176244								19.2900009 0.1021073									19.2900009 0.2827900
19.3000011 0.2034957								19.3000011 0.0985084									19.3000011 0.2713635
19.3100014 0.1874341								19.3100014 0.1023612									19.3100014 0.2567305
19.3200016 0.1993805								19.3200016 0.0945435									19.3200016 0.2616588
19.3300018 0.1912318								19.3300018 0.0960062									19.3300018 0.2580197
19.3400002 0.2031428								19.3400002 0.0867749									19.3400002 0.2664283
19.3500004 0.2107210								19.3500004 0.0836732									19.3500004 0.2740921
19.3600006 0.2287696								19.3600006 0.1007055									19.3600006 0.2872225
19.3700008 0.2110925								19.3700008 0.1086195									19.3700008 0.2725136
19.3800011 0.2093104								19.3800011 0.0908537									19.3800011 0.2721689
19.3900013 0.2221491								19.3900013 0.0929630									19.3900013 0.2848822
19.4000015 0.2305364								19.4000015 0.1001444									19.4000015 0.2926824
19.4100018 0.2374687								19.4100018 0.0824837									19.4100018 0.2909209
19.4200001 0.2345588								19.4200001 0.1131364									19.4200001 0.2907040
19.4300003 0.2288441								19.4300003 0.1029644									19.4300003 0.2879533
19.4400005 0.2271519								19.4400005 0.0966234									19.4400005 0.2828652
19.4500008 0.2336378								19.4500008 0.1020666									19.4500008 0.2886378
19.4600010 0.2395972								19.4600010 0.0993796									19.4600010 0.2946217
19.4700012 0.2207732								19.4700012 0.1010178									19.4700012 0.2773454
19.4800014 0.2346482								19.4800014 0.1079366									19.4800014 0.2871223
19.4900017 0.2362410								19.4900017 0.1003628									19.4900017 0.2901295
19.5000000 0.2267032								19.5000000 0.1038231									19.5000000 0.2861688
19.5100002 0.2161900								19.5100002 0.1061974									19.5100002 0.2758754
19.5200005 0.2194564								19.5200005 0.1054897									19.5200005 0.2776741
19.5300007 0.2348810								19.5300007 0.1011454									19.5300007 0.2927454
19.5400009 0.2349969								19.5400009 0.0970654									19.5400009 0.2915498
19.5500011 0.2471984								19.5500011 0.1036891									19.5500011 0.2996640
19.5600014 0.2419503								19.5600014 0.1062794									19.5600014 0.2943304
19.5700016 0.2479139								19.5700016 0.0856176									19.5700016 0.2984329
19.5800018 0.2336399								19.5800018 0.0975314									19.5800018 0.2890131
19.5900002 0.2441529								19.5900002 0.0799342									19.5900002 0.2945155
19.6000004 0.2129108								19.6000004 0.0976690									19.6000004 0.2732112
19.6100006 0.2231642								19.6100006 0.0998481									19.6100006 0.2782379
19.6200008 0.2410528								19.6200008 0.1106228									19.6200008 0.2919585
19.6300011 0.2430477								19.6300011 0.0941838									19.6300011 0.2936454
19.6400013 0.2465185								19.6400013 0.0880758									19.6400013 0.2953638
19.6500015 0.2339914								19.6500015 0.0878605									19.6500015 0.2821297
19.6600018 0.2220931								19.6600018 0.0886855									19.6600018 0.2778142
19.6700001 0.2344037								19.6700001 0.0939824									19.6700001 0.2860430
19.6800003 0.2217130								19.6800003 0.0939002									19.6800003 0.2724209
19.6900005 0.2246348								19.6900005 0.1072491									19.6900005 0.2780995
19.7000008 0.2351915								19.7000008 0.0957974									19.7000008 0.2869544
19.7100010 0.2325245								19.7100010 0.0982285									19.7100010 0.2852583
19.7200012 0.2250548								19.7200012 0.0909657									19.7200012 0.2791938
19.7300014 0.2136755								19.7300014 0.0903959									19.7300014 0.2693284
19.7400017 0.2086809								19.7400017 0.1066064									19.7400017 0.2679281
19.7500000 0.2019976								19.7500000 0.0990788									19.7500000 0.2645241
19.7600002 0.2128401								19.7600002 0.0934602									19.7600002 0.2707438
19.7700005 0.2210862								19.7700005 0.1003486									19.7700005 0.2772179
19.7800007 0.2375536								19.7800007 0.1062132									19.7800007 0.2877078
19.7900009 0.2247998								19.7900009 0.0975378									19.7900009 0.2810597
19.8000011 0.2221819								19.8000011 0.0866793									19.8000011 0.2760445
19.8100014 0.2218347								19.8100014 0.0902042									19.8100014 0.2777837
19.8200016 0.2259323								19.8200016 0.0993093									19.8200016 0.2816451
[truncated: 8,018 more rows]

## Sheet: Fig.5B
# This file was created Fri Jun 28 10:26:37 2024
# Created by:
# :-) GROMACS - gmx gyrate, 2022.3 (-:
#
# Executable: /home/zhuxf/3080-cuda11.7/gromacs-2022.3/build/bin/gmx
# Data prefix: /home/zhuxf/3080-cuda11.7/gromacs-2022.3 (source tree)
# Command line:
# gmx gyrate -s md_0_1.tpr -f md_0_1_noPBC_MOL.xtc -o gyrate-pro.xvg
# gmx gyrate is part of G R O M A C S:
#
# GRoups of Organic Molecules in ACtion for Science
#
@ title "Radius of gyration (total and around axes)"
@ xaxis label "Time (ps)"
@ yaxis label "Rg (nm)"
@TYPE xy
@ view 0.15, 0.15, 0.75, 0.85
@ legend on
@ legend box on
@ legend loctype view
@ legend 0.78, 0.8
@ legend length 2
@ s0 legend "Rg"
@ s1 legend "Rg\sX\N"
@ s2 legend "Rg\sY\N"
@ s3 legend "Rg\sZ\N"
0 2.00407 1.67382 1.81276 1.39458
10 2.02273 1.69072 1.82004 1.41836
20 2.01151 1.69156 1.80141 1.40923
30 2.00578 1.68735 1.7958 1.4051
40 2.01238 1.69723 1.79368 1.41474
50 2.01469 1.69284 1.80289 1.41485
60 2.00594 1.68177 1.79668 1.41109
70 2.01501 1.68332 1.80445 1.4251
80 2.01229 1.68291 1.79677 1.42761
90 2.02228 1.69525 1.80156 1.43516
100 2.0142 1.69969 1.7973 1.41236
110 2.01628 1.70399 1.80677 1.40099
120 2.01531 1.70137 1.80542 1.40312
130 2.02113 1.71402 1.80589 1.40385
140 2.01316 1.70433 1.79823 1.40257
150 2.00445 1.69907 1.79514 1.3879
160 2.009 1.70999 1.79498 1.38785
170 2.01037 1.71222 1.79845 1.38459
180 2.01385 1.71618 1.79823 1.39008
190 2.0254 1.72985 1.81593 1.38366
200 2.02463 1.71777 1.82131 1.38936
210 2.0306 1.71772 1.82093 1.40725
220 2.03932 1.73196 1.83274 1.39967
230 2.03345 1.72562 1.81927 1.40795
240 2.03054 1.7239 1.81164 1.41149
250 2.02614 1.70916 1.80389 1.42661
260 2.02743 1.70717 1.81075 1.42398
270 2.04129 1.72254 1.82581 1.42583
280 2.05011 1.7278 1.83504 1.43292
290 2.03923 1.71752 1.83329 1.41637
300 2.03948 1.71997 1.83092 1.41718
310 2.03127 1.72597 1.83103 1.3858
320 2.03304 1.72637 1.82646 1.39649
330 2.03028 1.71301 1.82679 1.40447
340 2.02521 1.727 1.81796 1.38398
350 2.0401 1.75255 1.82678 1.384
360 2.05476 1.76358 1.84796 1.38523
370 2.04118 1.74567 1.83279 1.38794
380 2.04487 1.74635 1.84035 1.38793
390 2.04258 1.74051 1.83828 1.39128
400 2.03663 1.73601 1.83636 1.38194
410 2.04374 1.74414 1.83341 1.39654
420 2.02839 1.72373 1.82148 1.39273
430 2.02804 1.72808 1.821 1.38693
440 2.01938 1.72193 1.80466 1.39069
450 2.02616 1.73158 1.80673 1.39573
460 2.03312 1.72754 1.81714 1.4074
470 2.0253 1.71691 1.81328 1.40281
480 2.02287 1.724 1.80207 1.40157
490 2.02335 1.71791 1.80482 1.40688
500 2.02611 1.7303 1.8236 1.37505
510 2.01348 1.71248 1.80843 1.38028
520 2.01418 1.70746 1.80447 1.39367
530 2.02757 1.72121 1.81928 1.39632
540 2.01456 1.69705 1.80137 1.41137
550 2.02924 1.71169 1.81509 1.41816
560 2.03831 1.73348 1.82892 1.39985
570 2.03195 1.71066 1.82828 1.41021
580 2.02725 1.70407 1.81961 1.41588
590 2.03501 1.70965 1.83757 1.40817
600 2.03606 1.70383 1.83825 1.41735
610 2.03377 1.70945 1.83049 1.41405
620 2.02468 1.69037 1.82671 1.41576
630 2.0232 1.6967 1.82837 1.40175
640 2.02787 1.71193 1.82442 1.40188
650 2.02504 1.70693 1.81729 1.40906
660 2.02774 1.70874 1.81929 1.41205
670 2.02386 1.70298 1.82334 1.40261
680 2.00252 1.6738 1.79805 1.4091
690 2.00487 1.67581 1.80627 1.40288
700 2.00509 1.66781 1.8138 1.40332
710 2.01595 1.67852 1.81987 1.41379
720 2.00044 1.66597 1.80878 1.39872
730 1.99446 1.65292 1.79701 1.41224
740 1.99249 1.64276 1.7941 1.42219
750 2.00257 1.65831 1.80506 1.41856
760 2.01559 1.67684 1.82111 1.41313
770 2.0145 1.67444 1.82006 1.41425
780 2.01996 1.67856 1.82881 1.41364
790 2.01728 1.68961 1.82073 1.40321
800 2.01173 1.68281 1.81308 1.40534
810 2.00097 1.66536 1.80342 1.40783
820 2.01463 1.668 1.8172 1.42585
830 2.00524 1.67025 1.804 1.41345
840 2.00917 1.67681 1.80924 1.41012
850 2.00487 1.67659 1.80935 1.39797
860 1.99408 1.67451 1.79415 1.38916
870 1.98686 1.67167 1.79056 1.37647
880 2.00234 1.68537 1.80952 1.37981
890 1.98757 1.68433 1.7901 1.36363
900 1.98392 1.68192 1.78239 1.36606
910 2.00122 1.70132 1.80365 1.36459
920 1.99065 1.68147 1.79184 1.37382
930 1.99876 1.69667 1.80297 1.36408
940 1.99903 1.70052 1.79911 1.36515
950 1.99467 1.70233 1.7958 1.35447
960 2.00035 1.71765 1.79887 1.34781
970 1.99102 1.70914 1.78499 1.34944
980 1.99317 1.70938 1.78992 1.34896
990 1.99717 1.71669 1.79 1.3514
1000 1.99178 1.70594 1.78395 1.35708
1010 1.9997 1.71244 1.79173 1.36193
1020 2.00158 1.71146 1.79021 1.37065
1030 1.99808 1.69421 1.7907 1.3812
1040 1.98578 1.69176 1.76924 1.37637
1050 2.00328 1.69942 1.79491 1.38439
1060 1.99944 1.69893 1.79434 1.37459
1070 1.99667 1.70671 1.78451 1.36967
1080 2.00746 1.71711 1.79716 1.37169
1090 2.00007 1.71068 1.79011 1.36735
1100 2.01177 1.71925 1.80796 1.36744
1110 1.99639 1.69882 1.79008 1.3714
1120 1.99028 1.68802 1.7842 1.37465
1130 1.99849 1.70916 1.791 1.36344
1140 2.00349 1.71394 1.79558 1.36611
1150 2.01056 1.71851 1.80109 1.37386
1160 2.02124 1.72499 1.81238 1.38222
1170 2.01351 1.71045 1.80234 1.3908
1180 2.00488 1.6927 1.79309 1.39953
1190 2.00677 1.69204 1.80187 1.39448
1200 2.0103 1.68548 1.81313 1.39799
1210 2.0031 1.67536 1.80023 1.40613
1220 2.00251 1.68009 1.80232 1.39609
1230 2.005 1.67032 1.80449 1.41207
1240 1.99809 1.66843 1.79509 1.40667
1250 2.00696 1.67728 1.8027 1.41165
1260 2.00597 1.6662 1.80606 1.41765
1270 2.00429 1.67257 1.80205 1.41051
1280 1.98581 1.64095 1.77671 1.42741
1290 1.9917 1.65679 1.78226 1.41856
1300 2.00074 1.65744 1.79386 1.4286
1310 2.0035 1.64529 1.79486 1.44896
1320 1.99068 1.6341 1.78017 1.44442
1330 2.00116 1.64455 1.79512 1.443
1340 2.01037 1.66274 1.80325 1.43761
1350 1.99732 1.65806 1.78378 1.43093
1360 1.99389 1.64452 1.7761 1.44644
1370 2.0052 1.65657 1.79047 1.44626
1380 2.00849 1.65886 1.79714 1.44449
1390 2.00565 1.63921 1.80351 1.45108
1400 2.01357 1.62937 1.80354 1.4837
1410 2.00883 1.64219 1.79625 1.46542
1420 2.01948 1.65194 1.81286 1.46329
1430 2.0164 1.63671 1.81207 1.47285
1440 2.01632 1.63724 1.79899 1.48802
1450 2.01493 1.63632 1.80281 1.48061
1460 2.01574 1.64598 1.79872 1.47709
1470 2.00598 1.64393 1.78423 1.47034
1480 2.01379 1.66524 1.79006 1.46061
1490 2.02108 1.68365 1.79945 1.44806
1500 2.02735 1.67936 1.80957 1.4579
1510 2.0152 1.6603 1.79588 1.46296
1520 2.01518 1.66913 1.78731 1.46336
1530 2.0204 1.67022 1.79378 1.4686
1540 2.01794 1.66581 1.79573 1.46445
1550 2.00803 1.66952 1.78037 1.45169
1560 2.00768 1.66579 1.77372 1.46309
1570 2.01123 1.68721 1.7771 1.44407
1580 2.00601 1.68755 1.76926 1.43879
1590 2.00535 1.68833 1.76434 1.44205
1600 2.01959 1.70192 1.78742 1.43738
1610 2.00508 1.67197 1.77389 1.44864
1620 2.02463 1.67964 1.79733 1.46517
1630 2.01732 1.67616 1.78995 1.45798
1640 2.01244 1.67767 1.7789 1.4563
1650 2.01627 1.69189 1.774 1.45639
1660 2.01547 1.68643 1.78171 1.45111
1670 2.01985 1.69315 1.78326 1.45356
1680 2.02414 1.70279 1.78843 1.44785
1690 2.02414 1.6983 1.78991 1.4513
1700 2.01716 1.68505 1.78674 1.45121
1710 2.02872 1.69374 1.80611 1.44934
1720 2.02241 1.67456 1.80115 1.46014
1730 2.03141 1.67099 1.81373 1.47359
1740 2.02021 1.67006 1.79818 1.46284
1750 2.00918 1.65371 1.78649 1.46536
1760 2.02327 1.67246 1.80266 1.46306
1770 2.00995 1.65343 1.78651 1.46778
1780 2.01093 1.6639 1.79058 1.45361
1790 2.01156 1.66434 1.79202 1.45306
1800 2.01995 1.67277 1.80614 1.44918
1810 2.01769 1.6554 1.80525 1.46386
1820 2.00879 1.66348 1.79528 1.44231
1830 2.01763 1.66866 1.80743 1.44584
1840 2.02013 1.67792 1.80705 1.44256
1850 2.00879 1.68175 1.7865 1.43199
1860 2.01196 1.69763 1.79909 1.40616
1870 2.02578 1.71761 1.80718 1.41119
1880 2.02499 1.71102 1.80626 1.4181
1890 2.01738 1.6946 1.80381 1.41924
1900 2.02175 1.70152 1.79611 1.43309
1910 2.00731 1.67717 1.78296 1.43762
1920 2.00782 1.67042 1.78839 1.44014
1930 2.01353 1.6734 1.79817 1.44046
1940 2.00584 1.64827 1.78355 1.46594
1950 2.01582 1.65733 1.79867 1.46461
1960 2.00773 1.65164 1.79861 1.44882
1970 2.02085 1.66358 1.80339 1.4656
1980 2.02219 1.66555 1.80605 1.46378
1990 2.02077 1.66855 1.80098 1.46268
2000 2.01449 1.66187 1.79703 1.4578
2010 2.01891 1.67604 1.79452 1.4569
2020 2.02519 1.68615 1.79761 1.45887
2030 2.01812 1.67672 1.793 1.4558
2040 2.02351 1.684 1.79775 1.4565
2050 2.02359 1.68329 1.80314 1.45089
2060 2.02181 1.69555 1.79984 1.43566
2070 2.01137 1.69368 1.78323 1.42924
2080 2.01202 1.70294 1.77421 1.43129
2090 2.02213 1.71065 1.78996 1.43099
2100 2.01591 1.69428 1.79004 1.43282
2110 2.01765 1.70207 1.78496 1.4348
2120 2.00556 1.69164 1.76904 1.43297
2130 2.00003 1.68804 1.76142 1.43113
2140 2.01047 1.69228 1.78165 1.43033
2150 1.99897 1.6938 1.76942 1.41136
2160 2 1.68976 1.77274 1.41496
2170 2.01307 1.70278 1.78922 1.41567
2180 2.00729 1.70571 1.78251 1.40415
2190 1.99612 1.68962 1.76342 1.41581
2200 1.99654 1.69623 1.77034 1.40038
2210 2.00324 1.69794 1.78137 1.40344
2220 2.00331 1.69463 1.77671 1.41353
2230 1.99051 1.68742 1.7659 1.39944
2240 1.99835 1.69277 1.7761 1.40244
2250 1.99594 1.69167 1.76974 1.40494
2260 2.00988 1.70222 1.78325 1.41481
2270 1.9958 1.68947 1.76618 1.41165
2280 2.00776 1.70761 1.77775 1.4092
2290 1.99775 1.6954 1.76542 1.411
2300 2.00347 1.6935 1.76479 1.43018
2310 1.99494 1.69163 1.75466 1.42098
2320 2.00179 1.6901 1.76638 1.4275
2330 2.00608 1.67994 1.76438 1.45376
2340 2.00618 1.66648 1.76823 1.46483
2350 1.99571 1.65179 1.75609 1.46748
2360 1.99041 1.64253 1.74803 1.47307
2370 2.00198 1.65178 1.76704 1.4714
2380 2.00864 1.65335 1.76867 1.48577
2390 1.99903 1.64646 1.75772 1.4805
2400 1.99564 1.64549 1.75375 1.47712
2410 1.99148 1.64782 1.74786 1.47027
2420 1.9925 1.64771 1.75066 1.46982
2430 1.99038 1.65393 1.74621 1.46237
2440 1.99059 1.66273 1.74385 1.45575
2450 1.99297 1.65155 1.7442 1.47446
2460 1.9974 1.65293 1.74077 1.48888
2470 2.00137 1.65348 1.74824 1.49018
2480 2.00333 1.66838 1.75293 1.47323
2490 2.00158 1.67716 1.75361 1.45761
2500 2.00289 1.67088 1.75336 1.46868
2510 1.99236 1.65136 1.7404 1.4775
2520 2.00003 1.6584 1.75332 1.47507
2530 1.99502 1.64317 1.74791 1.48493
2540 1.99856 1.63299 1.74918 1.50405
2550 1.99818 1.63585 1.74682 1.50269
2560 2.0032 1.64104 1.74684 1.51034
2570 2.00481 1.64997 1.74821 1.50329
2580 2.01687 1.66288 1.76518 1.50149
2590 2.01337 1.66279 1.76264 1.49517
2600 2.00283 1.66165 1.74525 1.48853
2610 2.00203 1.66118 1.74616 1.48583
2620 2.01093 1.69393 1.75877 1.45774
2630 2.00379 1.69484 1.74853 1.44931
2640 2.01209 1.68157 1.75016 1.48536
2650 2.00344 1.67602 1.74456 1.4748
2660 2.00828 1.68089 1.74908 1.47706
2670 2.01345 1.69456 1.76006 1.46241
2680 2.02589 1.69952 1.77239 1.47604
2690 2.00919 1.6719 1.74914 1.4896
2700 2.01312 1.67779 1.74741 1.49562
2710 2.01424 1.67013 1.75198 1.50185
2720 2.00733 1.65698 1.74196 1.50956
2730 1.99381 1.651 1.72715 1.49724
2740 1.99852 1.65226 1.73399 1.50049
2750 2.00314 1.65622 1.73967 1.50186
2760 2.01826 1.66079 1.75775 1.51619
2770 2.00384 1.65719 1.74101 1.50112
2780 2.01677 1.65341 1.75194 1.52699
2790 2.00722 1.62818 1.7404 1.54203
2800 2.01492 1.63335 1.75355 1.54175
2810 2.03119 1.6493 1.78035 1.53675
2820 2.01555 1.64639 1.76082 1.52112
2830 2.0195 1.63411 1.77044 1.53362
2840 2.01722 1.63828 1.77092 1.52257
2850 2.02211 1.66064 1.77213 1.50986
2860 2.02287 1.64905 1.7699 1.52711
2870 2.02052 1.64822 1.76842 1.52349
2880 2.01805 1.64305 1.76573 1.52565
2890 2.03134 1.66536 1.77452 1.52654
2900 2.01902 1.64792 1.76476 1.52409
2910 2.01574 1.64068 1.76149 1.527
2920 2.01083 1.63969 1.75703 1.52026
2930 2.01576 1.63477 1.76226 1.53249
2940 2.00512 1.6324 1.74884 1.52244
2950 2.00626 1.6365 1.74998 1.51973
2960 2.01085 1.63667 1.75484 1.52605
2970 2.00247 1.63384 1.75142 1.51092
2980 2.01122 1.65162 1.76349 1.50076
2990 1.99798 1.63971 1.7442 1.501
3000 2.00049 1.64193 1.74739 1.50154
3010 2.00049 1.64943 1.74622 1.49468
3020 1.99722 1.64844 1.73861 1.49588
3030 2.00173 1.6437 1.74706 1.50329
3040 2.02233 1.64643 1.7712 1.52702
3050 2.02571 1.64354 1.76907 1.54147
3060 2.02643 1.6371 1.76682 1.55277
3070 2.00725 1.62239 1.74706 1.54068
3080 2.00863 1.61871 1.74366 1.55197
3090 2.00787 1.62027 1.74208 1.55014
3100 2.00328 1.59904 1.73334 1.56999
3110 2.00507 1.603 1.737 1.56648
3120 2.01344 1.59365 1.74372 1.58984
3130 2.0053 1.58551 1.73341 1.58868
3140 2.00773 1.58294 1.73933 1.59089
3150 2.00713 1.57094 1.73831 1.60238
3160 2.01137 1.56794 1.74451 1.60919
3170 2.02403 1.58155 1.75508 1.6161
3180 2.00833 1.57221 1.74614 1.5956
3190 2.01505 1.58631 1.75657 1.58711
3200 2.01052 1.58235 1.75261 1.58396
3210 2.0112 1.58349 1.75228 1.58491
3220 2.00817 1.59769 1.74373 1.57234
3230 2.01341 1.62162 1.7483 1.55609
3240 2.0024 1.62368 1.73192 1.5438
3250 1.99525 1.61991 1.721 1.54146
3260 1.9984 1.62334 1.72521 1.5413
3270 1.99077 1.623 1.71314 1.53536
3280 1.99372 1.62503 1.72399 1.52871
3290 1.99113 1.6136 1.72499 1.53295
3300 2.01626 1.63528 1.74942 1.54789
3310 2.00706 1.63116 1.74086 1.53796
3320 1.99612 1.61271 1.73838 1.53174
3330 1.99893 1.61796 1.74173 1.5297
3340 2.00252 1.60237 1.74711 1.54927
3350 2.00043 1.59231 1.73801 1.56441
3360 2.00999 1.58329 1.7537 1.58047
3370 2.01533 1.57673 1.75466 1.59944
3380 2.00865 1.56398 1.7486 1.60179
3390 2.00891 1.55239 1.75091 1.61115
3400 2.00513 1.56533 1.7461 1.59436
3410 2.02189 1.57022 1.75893 1.61762
3420 2.00383 1.56001 1.74039 1.60254
3430 2.00639 1.56669 1.74946 1.59251
3440 2.01689 1.57605 1.76192 1.59605
3450 2.00959 1.57353 1.74851 1.59488
3460 2.0002 1.56342 1.73772 1.593
3470 2.01187 1.55569 1.75893 1.60662
3480 2.01141 1.54893 1.76123 1.60949
3490 2.00602 1.54387 1.75578 1.60684
3500 2.00715 1.54409 1.75297 1.61249
3510 2.00386 1.55551 1.75054 1.59591
3520 2.0146 1.57003 1.76389 1.59405
3530 2.00745 1.56702 1.7564 1.58719
3540 2.00603 1.56923 1.7455 1.59344
3550 2.0089 1.58127 1.74761 1.58644
3560 2.00868 1.56827 1.75263 1.59323
3570 2.00695 1.56567 1.74961 1.59476
3580 2.0053 1.56726 1.74902 1.58968
3590 2.00926 1.56468 1.74609 1.60538
3600 2.00383 1.55784 1.74092 1.60406
3610 2.00023 1.55157 1.74229 1.59966
3620 2.00546 1.55298 1.74531 1.60805
3630 2.0163 1.5613 1.76138 1.6096
3640 2.01697 1.56147 1.76237 1.61003
3650 2.01936 1.56843 1.75461 1.61771
3660 2.01429 1.55097 1.75354 1.62306
3670 2.01301 1.54454 1.75086 1.62889
3680 2.01253 1.55136 1.75258 1.61934
3690 2.00844 1.54666 1.74414 1.62281
3700 2.02068 1.56591 1.75889 1.6188
3710 2.02485 1.5718 1.76405 1.6179
3720 2.02573 1.58464 1.76295 1.60876
3730 2.01756 1.56831 1.7449 1.62381
3740 2.04319 1.58982 1.76361 1.64665
3750 2.03071 1.57557 1.75446 1.63921
3760 2.02551 1.56827 1.75791 1.62962
3770 2.02575 1.56874 1.75419 1.63377
3780 2.02567 1.56304 1.75212 1.64123
3790 2.02431 1.55593 1.74572 1.65142
3800 2.01579 1.54764 1.74089 1.64345
3810 2.03307 1.56972 1.75382 1.65132
3820 2.01935 1.56958 1.73858 1.63382
3830 2.01652 1.56406 1.73339 1.63761
3840 2.01216 1.56157 1.73216 1.63055
3850 2.01687 1.56738 1.73402 1.63464
3860 2.03026 1.59032 1.75356 1.62476
3870 2.01642 1.56973 1.74117 1.62363
3880 2.0092 1.56516 1.7332 1.61864
3890 2.00585 1.56872 1.73202 1.60812
3900 2.003 1.55562 1.73033 1.61555
3910 1.99649 1.56129 1.7252 1.59937
3920 1.99453 1.58034 1.72792 1.57261
3930 1.99496 1.58664 1.74019 1.55373
3940 2.00673 1.59244 1.75526 1.56111
3950 1.99779 1.60335 1.73169 1.55333
3960 1.99716 1.59628 1.74037 1.54929
3970 2.0105 1.61186 1.74924 1.55766
3980 2.00189 1.60211 1.73985 1.55605
3990 2.01976 1.60747 1.75702 1.57728
4000 2.0026 1.59693 1.74326 1.55939
4010 2.00323 1.59241 1.74516 1.5635
4020 1.99971 1.58131 1.74131 1.57002
4030 1.99573 1.56142 1.7332 1.58867
4040 2.00562 1.58107 1.74244 1.58403
4050 2.00424 1.57685 1.74141 1.58588
4060 2.00258 1.56018 1.74249 1.59694
4070 2.00831 1.56102 1.74098 1.61207
4080 2.01194 1.55548 1.75214 1.61441
4090 2.0089 1.55884 1.74266 1.61387
4100 2.00591 1.56827 1.73423 1.60634
4110 2.01878 1.57832 1.75092 1.61062
4120 2.0177 1.57304 1.75864 1.60468
4130 2.02242 1.56694 1.76153 1.61929
4140 2.02378 1.56332 1.76946 1.61752
4150 2.0339 1.58938 1.77315 1.61349
4160 2.02409 1.57864 1.76817 1.6048
4170 2.01928 1.57487 1.76087 1.60441
4180 2.01245 1.55824 1.75444 1.6105
4190 2.01931 1.56317 1.76095 1.61578
4200 2.01383 1.57163 1.759 1.59591
4210 2.01444 1.56865 1.7535 1.6064
4220 2.01558 1.57305 1.75247 1.60608
4230 2.01388 1.56706 1.74701 1.61361
4240 2.0175 1.55716 1.75056 1.62831
4250 2.02164 1.54889 1.75938 1.63694
4260 2.0115 1.52412 1.74428 1.65131
4270 2.01389 1.51077 1.74918 1.66417
4280 2.00996 1.51255 1.75109 1.65099
4290 2.01213 1.53416 1.757 1.62993
4300 2.00468 1.52888 1.75306 1.62073
4310 2.00745 1.52374 1.751 1.63459
4320 2.01183 1.55059 1.75592 1.61473
4330 1.99777 1.55148 1.74388 1.59185
4340 2.0005 1.56272 1.747 1.58428
4350 2.00921 1.56949 1.75493 1.59083
4360 2.01522 1.57601 1.76279 1.5909
4370 2.01456 1.5901 1.75683 1.58179
4380 2.00764 1.59746 1.75788 1.55538
4390 1.98964 1.5844 1.73145 1.55212
4400 2.00395 1.59364 1.75228 1.55611
4410 2.02038 1.59173 1.77356 1.57632
4420 2.00977 1.59822 1.75444 1.56396
4430 1.99985 1.58263 1.74724 1.56243
4440 2.0233 1.5873 1.77286 1.58901
4450 2.01464 1.59011 1.7533 1.58587
4460 2.02612 1.59254 1.76788 1.59647
4470 2.02129 1.59448 1.76176 1.58905
4480 2.02363 1.61193 1.76351 1.57539
4490 2.01541 1.61243 1.75092 1.56783
4500 2.01915 1.63481 1.7433 1.56275
4510 2.02019 1.62095 1.7488 1.5737
4520 2.02205 1.6181 1.74998 1.58009
4530 2.00996 1.58451 1.73367 1.60113
4540 2.00697 1.57021 1.73308 1.60833
4550 2.02402 1.56511 1.75965 1.62708
4560 2.0107 1.55119 1.74405 1.62416
4570 2.01057 1.54477 1.74781 1.62591
4580 2.00712 1.55001 1.74184 1.61879
4590 2.02809 1.54561 1.76822 1.64646
4600 2.03706 1.5448 1.77566 1.66128
4610 2.01341 1.53402 1.74329 1.64784
4620 2.01868 1.5468 1.74954 1.64214
4630 2.0113 1.53023 1.74794 1.64127
4640 2.03466 1.55536 1.77284 1.6485
4650 2.02831 1.57522 1.76375 1.62356
4660 2.02878 1.58829 1.76488 1.61073
4670 2.01614 1.56778 1.75382 1.61116
4680 2.00708 1.57306 1.74269 1.59537
4690 2.01162 1.57271 1.75198 1.597
4700 2.0058 1.56226 1.73863 1.60715
4710 2.01053 1.56211 1.74834 1.6086
4720 2.02006 1.55864 1.76627 1.61622
4730 2.01073 1.54546 1.75006 1.62323
4740 2.01774 1.5598 1.75676 1.61968
4750 2.02373 1.56476 1.76087 1.62536
4760 2.01862 1.55576 1.75521 1.62743
4770 2.01491 1.5467 1.7584 1.6234
4780 2.01538 1.5367 1.75404 1.63873
4790 2.01277 1.50938 1.75499 1.65658
4800 2.01852 1.5149 1.76124 1.65889
4810 2.01065 1.53592 1.75313 1.62879
4820 2.01191 1.55323 1.75094 1.61778
4830 2.02032 1.5551 1.76407 1.62269
4840 2.01527 1.55867 1.75238 1.61936
4850 2.01258 1.57085 1.74412 1.60979
4860 2.00071 1.56834 1.7409 1.58595
4870 2.02115 1.57145 1.76123 1.61204
4880 1.98547 1.55488 1.72189 1.58163
4890 2.0025 1.57472 1.73847 1.58682
4900 1.99457 1.56411 1.72754 1.58927
4910 2.0016 1.57009 1.7353 1.59258
4920 2.00339 1.57403 1.73677 1.5916
4930 1.99887 1.58194 1.73702 1.57199
4940 2.00898 1.5825 1.7472 1.58587
4950 2.00487 1.5663 1.74037 1.599
4960 2.01927 1.58882 1.74671 1.6061
4970 2.01237 1.57444 1.74079 1.60936
4980 2.02013 1.55872 1.74994 1.63399
4990 2.02637 1.55846 1.75682 1.64229
5000 2.02029 1.55075 1.7506 1.64125
5010 2.03004 1.5761 1.75324 1.63835
5020 2.01231 1.57353 1.72339 1.6287
5030 2.01592 1.56341 1.72977 1.64057
5040 2.01773 1.55842 1.73688 1.64226
5050 2.01361 1.55826 1.73316 1.63624
5060 2.00609 1.54637 1.73063 1.63169
5070 2.00358 1.54226 1.73293 1.62698
5080 2.0094 1.53917 1.743 1.63348
5090 2.0146 1.53553 1.74865 1.64366
5100 2.00843 1.53269 1.74436 1.63573
5110 2.0078 1.52996 1.74561 1.63542
5120 2.01569 1.53531 1.74644 1.64887
5130 2.01029 1.54705 1.73987 1.63156
5140 2.0141 1.5411 1.73872 1.64773
5150 2.01997 1.54125 1.73889 1.66173
5160 2.01493 1.52105 1.73595 1.67115
5170 2.01571 1.52426 1.73338 1.67278
5180 2.01165 1.52885 1.73229 1.6599
5190 2.00507 1.5479 1.72874 1.62975
5200 2.01915 1.57968 1.73661 1.62564
5210 2.01808 1.57715 1.73244 1.62989
5220 2.01143 1.5781 1.72522 1.62016
5230 2.01003 1.56342 1.72127 1.63504
5240 2.01491 1.5925 1.72543 1.61449
5250 2.01409 1.58743 1.73264 1.6097
5260 2.01319 1.58738 1.73216 1.60801
5270 2.02108 1.57396 1.74053 1.63178
5280 2.0192 1.56942 1.74417 1.62762
5290 2.00686 1.56759 1.73705 1.60634
5300 2.01375 1.5802 1.73906 1.60905
5310 2.02067 1.58672 1.75164 1.60633
5320 2.0208 1.58731 1.7533 1.60426
5330 2.01731 1.57406 1.74841 1.61383
5340 2.0306 1.5809 1.76143 1.6263
5350 2.01038 1.57771 1.73109 1.61164
5360 2.0253 1.58472 1.74276 1.62944
5370 2.02101 1.57542 1.74837 1.62179
5380 2.00638 1.579 1.73742 1.59349
5390 2.01175 1.5676 1.74257 1.61255
5400 2.01778 1.57467 1.74779 1.61509
5410 2.02753 1.58163 1.75959 1.61987
5420 2.0272 1.57348 1.7658 1.62024
5430 2.01888 1.57773 1.75372 1.60842
5440 2.01414 1.58215 1.74686 1.59962
5450 2.0136 1.59628 1.75138 1.57915
5460 2.0237 1.61208 1.75619 1.58359
5470 2.03088 1.61353 1.76294 1.59297
5480 2.01205 1.62568 1.7356 1.56255
5490 2.01872 1.61832 1.74448 1.57744
5500 2.0109 1.61765 1.73415 1.56952
5510 2.02191 1.61241 1.75403 1.58105
5520 2.02171 1.61426 1.75922 1.57289
5530 2.0176 1.58614 1.75552 1.5949
5540 2.02785 1.58037 1.76449 1.61659
5550 2.01122 1.55288 1.74705 1.62061
5560 2.01384 1.56129 1.75466 1.6108
5570 2.0127 1.57601 1.75393 1.59432
5580 2.01012 1.57176 1.75188 1.59426
5590 2.00886 1.58058 1.74474 1.59018
5600 2.00846 1.58643 1.74401 1.58414
5610 2.00946 1.5895 1.74849 1.57864
5620 1.99988 1.5904 1.73745 1.56554
5630 2.00223 1.59001 1.7434 1.56533
5640 2.0072 1.57993 1.74469 1.58669
5650 2.00018 1.58684 1.74015 1.56692
5660 2.00655 1.59091 1.74283 1.57609
5670 2.01631 1.59455 1.75127 1.58792
5680 2.01781 1.59148 1.75265 1.59328
5690 2.01036 1.57642 1.74251 1.60051
5700 2.01557 1.59838 1.74538 1.58867
5710 2.01835 1.59605 1.75327 1.58938
5720 2.02039 1.59849 1.75586 1.58926
5730 2.01173 1.59734 1.74769 1.57741
5740 2.00639 1.60156 1.74534 1.56205
5750 2.01855 1.60242 1.7672 1.56789
5760 2.02007 1.62452 1.76558 1.55081
5770 2.00708 1.61875 1.74569 1.54563
5780 2.03025 1.62615 1.78049 1.55863
5790 2.02317 1.6155 1.77258 1.56031
5800 2.01228 1.60692 1.76574 1.54871
5810 2.00459 1.60687 1.75365 1.54254
5820 2.00309 1.61192 1.75703 1.52947
5830 1.99883 1.60439 1.75549 1.52801
5840 1.99448 1.61131 1.74673 1.51937
5850 2.00769 1.61598 1.7627 1.53074
5860 2.01403 1.61062 1.77077 1.54365
5870 2.01506 1.61245 1.77323 1.54162
5880 2.01356 1.59882 1.77215 1.55308
5890 2.02521 1.60161 1.78372 1.5672
5900 2.02436 1.60696 1.77896 1.56493
5910 2.02822 1.61157 1.78466 1.5637
5920 2.02481 1.61758 1.78157 1.55213
5930 2.01379 1.59008 1.77623 1.558
5940 2.00826 1.57943 1.76328 1.56922
5950 2.00276 1.58327 1.75661 1.55875
5960 1.98875 1.57981 1.7399 1.54504
5970 2.00072 1.57407 1.75757 1.56175
5980 2.01565 1.59557 1.77281 1.5611
5990 2.00132 1.57369 1.7566 1.56474
6000 2.00681 1.58624 1.7644 1.55733
6010 1.99744 1.58342 1.75136 1.55083
6020 2.01557 1.59696 1.76421 1.56917
6030 2.00745 1.60014 1.74781 1.56346
6040 2.01821 1.60494 1.75557 1.57751
6050 2.00745 1.59564 1.74619 1.56985
6060 2.00689 1.57628 1.74754 1.58641
6070 2.01097 1.58389 1.74386 1.59318
6080 2.00147 1.56987 1.73337 1.59459
6090 2.00946 1.59375 1.74835 1.5745
6100 2.00992 1.59838 1.74806 1.57132
6110 2.00575 1.60708 1.75231 1.54686
6120 2.01796 1.62074 1.76811 1.54638
6130 2.01773 1.62089 1.76219 1.55239
6140 2.00918 1.61635 1.75095 1.54765
6150 2.01199 1.60829 1.7474 1.56723
6160 2.00595 1.61209 1.74351 1.55209
6170 2.01202 1.6169 1.74849 1.55722
6180 2.01449 1.601 1.75637 1.57108
6190 2.00715 1.59381 1.74932 1.56748
6200 2.00675 1.59483 1.74935 1.56537
6210 2.0029 1.58129 1.74234 1.57703
6220 2.00953 1.59386 1.74321 1.58027
6230 2.01964 1.59808 1.76067 1.58242
6240 2.01281 1.58521 1.7506 1.58914
6250 2.01558 1.58637 1.75571 1.58935
6260 2.01278 1.59171 1.75061 1.58253
6270 2.02257 1.59254 1.76437 1.59135
6280 2.02071 1.59871 1.75726 1.58829
6290 2.02157 1.59773 1.76502 1.58288
6300 2.02567 1.59796 1.77052 1.58698
6310 2.01525 1.60198 1.75816 1.57003
6320 2.02052 1.60083 1.76292 1.57938
6330 2.02169 1.6098 1.76315 1.57301
6340 2.02063 1.60862 1.75941 1.57568
6350 2.02538 1.61067 1.75892 1.58628
6360 2.01828 1.6008 1.7488 1.58937
6370 2.02563 1.57688 1.76503 1.61384
6380 2.02508 1.57084 1.76328 1.62025
6390 2.02946 1.57154 1.76965 1.62359
6400 2.0106 1.57756 1.74397 1.59839
6410 2.01044 1.57062 1.74279 1.60612
6420 2.00257 1.56492 1.73837 1.59677
6430 2.01268 1.56066 1.74885 1.6148
6440 2.00863 1.55448 1.74011 1.62013
6450 2.0082 1.56116 1.73634 1.61668
6460 2.01969 1.5552 1.75714 1.62853
6470 2.015 1.54351 1.75217 1.63337
6480 2.01363 1.54529 1.74825 1.63252
6490 2.01894 1.55205 1.75073 1.63655
6500 2.02155 1.55727 1.76078 1.62725
6510 2.00981 1.54765 1.74532 1.62397
6520 2.01207 1.56111 1.74602 1.61591
6530 2.00653 1.56029 1.73271 1.61725
6540 1.99325 1.5734 1.71385 1.5916
6550 1.98716 1.55695 1.71239 1.59414
6560 2.00274 1.55455 1.72938 1.61696
6570 2.00965 1.56237 1.73807 1.61726
6580 2.02065 1.57373 1.75002 1.62075
6590 2.02543 1.57905 1.75303 1.62428
6600 2.02681 1.5711 1.75584 1.63236
6610 2.01665 1.56989 1.73917 1.62617
6620 2.02212 1.58377 1.74622 1.61874
6630 2.0263 1.57545 1.74803 1.63529
6640 2.01762 1.55876 1.73762 1.64089
6650 2.01508 1.55552 1.73601 1.63943
6660 2.03802 1.5672 1.75994 1.65938
6670 2.0179 1.54705 1.73351 1.65694
6680 2.02265 1.55156 1.73982 1.65766
6690 2.02154 1.56704 1.73851 1.64172
6700 2.02702 1.57196 1.74637 1.64218
6710 2.02064 1.57081 1.74301 1.6311
6720 2.04022 1.5916 1.75789 1.64366
6730 2.02432 1.59217 1.73799 1.62484
6740 2.01719 1.5988 1.72625 1.61308
6750 2.02601 1.60743 1.7396 1.61228
6760 2.02182 1.62758 1.73037 1.59132
6770 2.01683 1.62078 1.72662 1.58969
6780 2.02242 1.61766 1.7374 1.5953
6790 2.01865 1.60271 1.74538 1.59212
6800 2.01184 1.61268 1.7317 1.5797
6810 2.02021 1.63986 1.73958 1.56437
6820 2.02163 1.64392 1.74055 1.56267
6830 2.00711 1.62438 1.7229 1.56525
6840 2.01848 1.61833 1.74095 1.5807
6850 2.02101 1.62339 1.74372 1.57894
6860 2.00938 1.60104 1.72633 1.59112
6870 2.00538 1.59339 1.71826 1.59742
6880 2.0124 1.58628 1.72233 1.61764
6890 2.01536 1.58717 1.72458 1.62174
6900 2.02016 1.60487 1.72386 1.61701
6910 2.00181 1.59859 1.70173 1.60098
6920 2.00834 1.60749 1.69799 1.61234
6930 2.00861 1.60587 1.69589 1.61685
6940 2.01402 1.59779 1.70294 1.63082
6950 2.01332 1.61554 1.69293 1.622
6960 2.01187 1.62356 1.69424 1.60899
6970 2.00984 1.61454 1.70163 1.6052
6980 2.013 1.61232 1.6983 1.61881
6990 2.01872 1.61951 1.69971 1.62438
7000 2.01601 1.62913 1.6953 1.61259
7010 2.01407 1.63255 1.69106 1.60874
7020 2.01606 1.63411 1.69556 1.60742
7030 2.02632 1.6497 1.71623 1.5953
7040 2.01777 1.65595 1.70386 1.58035
7050 1.99389 1.64261 1.67986 1.55919
7060 2.01314 1.65682 1.69887 1.57297
7070 2.0162 1.66634 1.71429 1.55391
7080 2.00972 1.67848 1.69346 1.5469
7090 2.00906 1.69114 1.68859 1.53666
7100 2.00923 1.68922 1.69107 1.53651
7110 2.01179 1.68055 1.67941 1.56523
7120 2.01535 1.67531 1.69308 1.56527
7130 2.00261 1.67475 1.67744 1.54992
7140 2.00196 1.67052 1.6642 1.567
7150 2.00468 1.65799 1.67042 1.58057
7160 2.01571 1.68208 1.67999 1.57302
7170 2.01018 1.67072 1.67379 1.57758
7180 2.01387 1.67503 1.68332 1.57226
7190 2.01186 1.67693 1.67281 1.57634
7200 2.00658 1.66397 1.66945 1.58015
7210 2.0104 1.65544 1.67507 1.5928
7220 2.00517 1.65746 1.6715 1.58125
7230 2.0016 1.65385 1.67489 1.57236
7240 1.99784 1.66025 1.6791 1.55141
7250 2.00806 1.68763 1.69121 1.53502
7260 2.00779 1.68405 1.69296 1.53633
7270 2.00025 1.6723 1.6952 1.52699
7280 1.98628 1.64724 1.6827 1.53158
7290 2.01276 1.66888 1.71208 1.54468
7300 2.00724 1.65976 1.70999 1.54244
7310 2.00408 1.65828 1.71041 1.53534
7320 2.00488 1.66467 1.71835 1.52159
7330 1.99007 1.66622 1.7 1.50148
7340 1.99249 1.67208 1.70229 1.49879
7350 2.01048 1.68533 1.7181 1.51388
7360 2.00396 1.68315 1.70405 1.5149
7370 2.0064 1.68854 1.70651 1.51258
7380 1.99716 1.68177 1.70436 1.49803
7390 2.00253 1.68886 1.70743 1.50089
7400 2.00244 1.67059 1.71424 1.51329
7410 2.0078 1.67891 1.71264 1.52009
7420 2.01376 1.67694 1.71793 1.53201
7430 2.00513 1.69224 1.70138 1.51085
7440 2.00872 1.70551 1.70941 1.49636
7450 2.00386 1.69789 1.70869 1.49282
7460 2.01548 1.68991 1.71725 1.52302
7470 2.01482 1.69219 1.717 1.51902
7480 2.01354 1.69186 1.71841 1.51438
7490 2.01511 1.68815 1.717 1.52427
7500 2.01258 1.69026 1.72096 1.51073
7510 2.00299 1.69724 1.70961 1.49015
7520 2.00569 1.69965 1.70807 1.49641
7530 2.00736 1.69174 1.7117 1.5057
7540 2.01412 1.69763 1.71559 1.51266
7550 2.00548 1.69451 1.70171 1.50887
7560 2.00575 1.69652 1.69722 1.51239
7570 2.01071 1.70708 1.70717 1.50246
7580 2.0259 1.71825 1.71938 1.51655
7590 2.01284 1.71441 1.69432 1.5143
7600 2.02289 1.72869 1.70125 1.51708
7610 2.01884 1.71963 1.70199 1.51576
7620 2.01257 1.70506 1.69155 1.52718
7630 2.01415 1.71732 1.70402 1.50357
7640 2.00366 1.71274 1.68581 1.5013
7650 2.01321 1.72009 1.69872 1.50387
7660 2.00054 1.71112 1.6857 1.49494
7670 2.00448 1.72001 1.68855 1.49205
7680 2.00975 1.72944 1.70215 1.47983
7690 1.99565 1.714 1.68597 1.47815
7700 1.9951 1.71075 1.68984 1.47603
7710 2.00602 1.72909 1.69925 1.47344
7720 1.98807 1.71462 1.6642 1.48168
7730 1.99766 1.73476 1.66485 1.48329
7740 2.01134 1.74594 1.68151 1.48834
7750 2.00278 1.74538 1.66844 1.48061
7760 1.99858 1.74647 1.6729 1.46282
7770 2.01629 1.77288 1.69339 1.45607
7780 2.00954 1.77375 1.68689 1.44386
7790 2.00694 1.77988 1.69 1.42532
7800 2.00127 1.78164 1.67589 1.42384
7810 2.00605 1.78928 1.67854 1.4246
7820 2.00768 1.79784 1.67685 1.42038
7830 2.0062 1.80039 1.68675 1.40113
7840 2.02368 1.82602 1.71024 1.38973
7850 2.01753 1.8081 1.69863 1.40934
7860 2.01011 1.80826 1.69069 1.39744
7870 2.01778 1.8084 1.70147 1.40627
7880 2.01954 1.81482 1.70953 1.39321
7890 2.01037 1.8021 1.69376 1.40242
7900 2.01694 1.81276 1.69416 1.40706
7910 2.02061 1.82161 1.70054 1.39845
7920 2.00972 1.81107 1.68884 1.39493
7930 2.01449 1.81268 1.69488 1.39926
7940 2.01454 1.81115 1.70063 1.3944
7950 2.00991 1.80193 1.69852 1.39556
7960 1.99876 1.78973 1.67483 1.4078
7970 2.00065 1.79533 1.68647 1.39207
7980 1.99871 1.79626 1.6777 1.39588
7990 2.0034 1.80404 1.68773 1.38718
8000 2.01083 1.80196 1.69671 1.40035
8010 2.00831 1.80229 1.69357 1.3965
8020 2.00717 1.7959 1.6955 1.39911
8030 2.00305 1.774 1.68819 1.42384
8040 2.00558 1.78524 1.70118 1.4013
8050 2.00652 1.77767 1.70662 1.40697
8060 2.00058 1.76849 1.69986 1.4098
8070 2.00793 1.77461 1.71006 1.41068
8080 2.00189 1.76314 1.70162 1.41808
8090 1.99986 1.7634 1.70537 1.40748
8100 2.00375 1.78197 1.71083 1.3884
8110 2.00748 1.78085 1.70619 1.40623
8120 2.00953 1.78078 1.69635 1.42393
8130 2.00453 1.77611 1.68187 1.43285
8140 2.01303 1.77177 1.7034 1.4366
8150 2.01231 1.78201 1.70004 1.42587
8160 2.01031 1.79829 1.69878 1.40108
8170 2.00935 1.79821 1.70532 1.39044
8180 2.02264 1.80174 1.72844 1.39584
8190 2.00917 1.79228 1.71336 1.38767
8200 2.02267 1.81933 1.72704 1.37469
8210 2.02752 1.82766 1.73177 1.37199
8220 2.02707 1.81544 1.72925 1.38995
8230 2.00803 1.79742 1.70927 1.38278
8240 2.01216 1.80001 1.70556 1.39592
8250 1.99766 1.7846 1.69961 1.38123
8260 1.99967 1.78313 1.69453 1.39513
8270 2.00422 1.78417 1.71894 1.37688
8280 2.01763 1.79737 1.73773 1.37528
8290 2.01191 1.79416 1.7213 1.38337
8300 2.01765 1.80492 1.72115 1.38627
8310 2.00107 1.79576 1.69912 1.37724
8320 1.99425 1.78169 1.69804 1.37706
8330 1.99526 1.79389 1.69566 1.36705
8340 2.0086 1.80558 1.7177 1.3632
8350 2.03008 1.83356 1.73954 1.3618
8360 2.01403 1.81902 1.71751 1.36161
8370 2.01691 1.81951 1.72801 1.35618
8380 2.01884 1.81746 1.73463 1.35623
8390 2.00772 1.80101 1.7248 1.35768
8400 1.99758 1.78776 1.71547 1.35711
8410 2.01167 1.8066 1.73066 1.35449
8420 2.00849 1.79791 1.72105 1.36879
8430 2.0048 1.79642 1.71811 1.36359
8440 2.0038 1.79402 1.71742 1.36469
8450 1.99355 1.79179 1.70475 1.35345
8460 2.00176 1.80717 1.71577 1.34325
8470 2.00513 1.8056 1.72132 1.34833
8480 2.00487 1.80713 1.72847 1.33628
8490 2.01045 1.81764 1.72233 1.3467
8500 2.01274 1.82291 1.73549 1.32941
8510 2.01236 1.82701 1.73103 1.32845
8520 2.00213 1.81039 1.71249 1.3442
8530 2.0052 1.81637 1.70937 1.34925
8540 1.99251 1.79732 1.70024 1.34872
8550 2.00251 1.81209 1.70859 1.34801
8560 2.00576 1.81165 1.7105 1.35583
8570 2.00303 1.80483 1.7111 1.3561
8580 1.99356 1.79544 1.69695 1.35842
8590 2.0035 1.79463 1.7062 1.37704
8600 2.00248 1.78359 1.70909 1.38479
8610 2.01232 1.78729 1.72658 1.38687
8620 2.01159 1.78376 1.71498 1.40357
8630 1.99825 1.77286 1.70234 1.39464
8640 1.9902 1.76857 1.69081 1.3911
8650 2.00075 1.77351 1.70412 1.39879
8660 2.01612 1.79419 1.72127 1.39558
8670 2.00734 1.79576 1.71662 1.37379
8680 2.01488 1.80717 1.72561 1.36964
8690 2.02298 1.82045 1.74064 1.35684
8700 2.01327 1.80745 1.73275 1.35544
8710 2.00353 1.79969 1.72091 1.35197
8720 2.01665 1.80984 1.7325 1.36261
8730 2.01444 1.80373 1.73251 1.36416
8740 2.01583 1.78848 1.73606 1.38368
8750 2.01814 1.78294 1.73907 1.39376
8760 2.02738 1.79274 1.75174 1.39213
8770 2.00726 1.76266 1.72665 1.40352
8780 2.01809 1.75587 1.7372 1.42983
8790 2.00295 1.73733 1.72665 1.42268
8800 2.02443 1.75305 1.74705 1.4392
8810 2.0197 1.74391 1.73992 1.44563
8820 2.01793 1.74631 1.73648 1.44193
8830 2.02613 1.75704 1.73703 1.4512
8840 2.01755 1.74519 1.73096 1.44882
8850 2.01361 1.74555 1.71839 1.45237
8860 2.00693 1.7324 1.70762 1.46231
8870 2.00854 1.73664 1.71105 1.45768
8880 1.9977 1.71778 1.70729 1.45466
8890 2.01062 1.74145 1.71828 1.44915
8900 2.01461 1.75289 1.72197 1.44204
8910 2.00702 1.73922 1.71414 1.44676
8920 1.99899 1.72496 1.70881 1.44791
8930 2.00184 1.72722 1.70619 1.45613
8940 1.99696 1.7259 1.69724 1.45477
8950 1.999 1.72955 1.70714 1.44442
8960 1.99526 1.72979 1.69184 1.45177
8970 1.96919 1.70944 1.66115 1.44007
8980 1.98557 1.73108 1.66849 1.45067
8990 1.9942 1.73686 1.67584 1.45896
9000 1.9969 1.72952 1.6824 1.46747
9010 1.98899 1.72822 1.66659 1.46557
9020 1.99649 1.7286 1.66783 1.484
9030 2.00499 1.74327 1.68231 1.47338
9040 1.98836 1.73001 1.66056 1.46858
9050 2.006 1.75211 1.68223 1.46571
9060 1.99215 1.74635 1.67586 1.4419
9070 1.98967 1.74718 1.67367 1.43658
9080 1.99782 1.7553 1.68035 1.44149
9090 2.00078 1.76822 1.68131 1.43278
9100 2.00039 1.76592 1.67382 1.44325
9110 1.99331 1.75941 1.66343 1.44361
9120 1.99419 1.75703 1.66093 1.4518
9130 1.98718 1.75261 1.65078 1.44949
9140 1.98809 1.75107 1.64954 1.45526
9150 1.98634 1.75193 1.63199 1.46918
9160 1.98267 1.74219 1.64412 1.45727
9170 1.98611 1.74835 1.64675 1.45627
9180 2.00256 1.76458 1.66479 1.46125
9190 1.9988 1.75734 1.67396 1.44916
9200 2.01439 1.76046 1.69504 1.46396
9210 2.00544 1.75114 1.68995 1.45641
9220 2.00534 1.76539 1.68696 1.44235
9230 2.00655 1.77473 1.68091 1.44131
9240 2.00544 1.7742 1.68134 1.43836
9250 2.00173 1.76407 1.67221 1.45108
9260 2.00468 1.76471 1.666 1.4655
9270 1.99383 1.75335 1.66115 1.455
9280 1.9898 1.7516 1.66412 1.44265
9290 1.99676 1.75586 1.66548 1.45508
9300 1.98713 1.7478 1.66073 1.44381
9310 2.00025 1.75589 1.67104 1.45824
9320 1.9894 1.73928 1.66066 1.46033
9330 1.98861 1.74172 1.65977 1.45626
9340 1.99687 1.74455 1.66994 1.46384
9350 2.00384 1.75321 1.67627 1.46531
9360 1.99236 1.73292 1.6562 1.48087
9370 1.98886 1.73044 1.64573 1.48603
9380 1.99549 1.73322 1.65059 1.49515
9390 1.99188 1.73466 1.64101 1.49438
9400 1.98159 1.72028 1.64094 1.48369
9410 1.99801 1.72172 1.65527 1.50993
9420 1.98136 1.71235 1.63163 1.50241
9430 1.98023 1.71951 1.61497 1.50922
9440 1.99038 1.72479 1.6267 1.5173
9450 1.97868 1.71215 1.61439 1.51416
9460 1.98703 1.715 1.6306 1.51541
9470 1.98403 1.70322 1.62426 1.5276
9480 1.98186 1.70058 1.61411 1.53565
9490 1.98254 1.69669 1.60885 1.54719
9500 1.9824 1.69449 1.60195 1.55637
9510 1.99265 1.7129 1.61374 1.55021
9520 1.99223 1.71444 1.60895 1.5524
9530 1.99509 1.72413 1.61934 1.53814
9540 2.00052 1.72323 1.62483 1.54744
9550 1.9851 1.70014 1.62081 1.53744
9560 1.99555 1.70914 1.62978 1.54504
9570 1.99536 1.71261 1.62612 1.54455
9580 1.98797 1.68495 1.62349 1.5586
9590 1.98986 1.68432 1.63247 1.55472
9600 2.00949 1.71001 1.65832 1.54983
9610 1.99066 1.69551 1.64586 1.53032
9620 1.98367 1.7015 1.62719 1.52549
9630 1.98448 1.695 1.62282 1.53941
9640 1.98174 1.6893 1.62112 1.5404
9650 1.98623 1.68704 1.62693 1.5483
9660 1.98562 1.69567 1.63878 1.52463
9670 1.98192 1.68958 1.63522 1.52557
9680 1.9832 1.67696 1.65083 1.52603
9690 1.98598 1.68281 1.64408 1.53408
9700 1.97677 1.67096 1.65105 1.51564
9710 1.98954 1.67489 1.66014 1.53467
9720 1.98308 1.66199 1.64802 1.545
9730 1.99142 1.67218 1.66025 1.54237
9740 1.99211 1.67177 1.6544 1.55086
9750 1.99084 1.66877 1.64481 1.56099
9760 1.98911 1.66037 1.65569 1.55402
9770 1.99505 1.66571 1.6603 1.55861
9780 1.98433 1.65294 1.6572 1.54811
9790 1.98962 1.65842 1.6666 1.54574
9800 1.99162 1.67853 1.66584 1.5299
9810 2.00184 1.67505 1.67267 1.55277
9820 1.98617 1.67013 1.64811 1.54405
9830 1.99232 1.68809 1.6709 1.51562
9840 1.99015 1.6888 1.66373 1.51702
9850 2.00164 1.69808 1.66961 1.53039
9860 1.99744 1.70251 1.66882 1.51527
9870 1.99951 1.70896 1.66281 1.52008
9880 1.99007 1.70492 1.65262 1.5109
9890 2.00133 1.72939 1.66062 1.50407
9900 1.9981 1.72229 1.65364 1.51129
9910 1.98727 1.72261 1.63792 1.49944
9920 1.99362 1.72458 1.66067 1.48898
9930 1.98568 1.72035 1.65624 1.47753
9940 2.0015 1.73348 1.68045 1.47753
9950 2.00501 1.74143 1.68592 1.47146
9960 1.99937 1.73354 1.66884 1.48485
9970 2.00367 1.73817 1.66216 1.49845
9980 2.00921 1.73735 1.66368 1.51249
9990 2.01064 1.73679 1.65859 1.52251
10000 1.99866 1.72049 1.64432 1.52494
10010 2.00105 1.72784 1.63944 1.52816
10020 1.99849 1.72122 1.63064 1.53829
10030 1.99548 1.71779 1.62771 1.53742
10040 2.00911 1.72438 1.6365 1.5561
10050 2.00648 1.71128 1.63406 1.56629
10060 2.00982 1.70514 1.6497 1.56517
10070 2.0037 1.69607 1.64241 1.567
10080 1.99805 1.70519 1.63364 1.55176
10090 2.00832 1.70942 1.64227 1.56445
10100 2.00351 1.70632 1.63292 1.56529
10110 1.99464 1.71769 1.60415 1.55994
10120 1.98846 1.71585 1.59653 1.55398
10130 2.00337 1.73192 1.61513 1.55525
10140 2.0088 1.73115 1.62969 1.55492
10150 1.99102 1.72238 1.60925 1.54013
10160 1.98909 1.72284 1.60131 1.54292
10170 1.97879 1.70167 1.58535 1.55633
10180 1.98554 1.71074 1.60139 1.54714
10190 1.99061 1.7228 1.6131 1.53458
10200 1.98747 1.72529 1.60409 1.53309
10210 1.98426 1.72315 1.60343 1.52784
10220 1.98445 1.7305 1.60404 1.51939
10230 1.98702 1.73461 1.60148 1.52411
10240 1.98636 1.72969 1.60052 1.52898
10250 1.98782 1.73324 1.59509 1.53441
10260 1.99654 1.74705 1.60096 1.53529
10270 1.9804 1.72465 1.58861 1.53161
10280 1.98018 1.73805 1.58968 1.5147
10290 1.98874 1.74734 1.58868 1.52742
10300 1.97991 1.74129 1.58255 1.51775
10310 1.97993 1.73502 1.58147 1.52607
10320 1.97921 1.73788 1.57721 1.52536
10330 1.98787 1.75112 1.58723 1.52235
10340 1.98276 1.74888 1.57087 1.52856
10350 1.99463 1.76902 1.57023 1.53689
10360 1.99666 1.76792 1.58548 1.52773
10370 1.9909 1.75935 1.58758 1.5204
10380 1.99989 1.77829 1.58302 1.52671
10390 1.99448 1.76639 1.57852 1.53103
10400 1.99006 1.75178 1.58981 1.52462
10410 1.98802 1.75345 1.59736 1.5094
10420 1.9881 1.74556 1.5783 1.53854
10430 2.00101 1.75506 1.59453 1.54445
10440 1.97885 1.72994 1.5625 1.54842
10450 1.98167 1.73401 1.57014 1.54334
10460 1.97352 1.73778 1.56735 1.52087
10470 1.99244 1.76967 1.5858 1.51432
10480 1.9924 1.77598 1.57765 1.51532
10490 1.99257 1.76159 1.57713 1.533
10500 1.9944 1.76059 1.58136 1.53455
10510 1.99261 1.76722 1.58174 1.52184
10520 1.9939 1.77097 1.5874 1.51496
10530 2.00585 1.78435 1.60064 1.51687
10540 2.00522 1.77621 1.59743 1.52811
10550 2.00431 1.7747 1.60137 1.52334
10560 1.99294 1.76105 1.57986 1.53177
10570 1.98677 1.75489 1.57298 1.52989
10580 1.98923 1.76378 1.56869 1.53048
10590 1.99546 1.77826 1.57396 1.52452
10600 2.00464 1.78862 1.56797 1.54256
10610 2.00283 1.78269 1.57908 1.53337
10620 2.00029 1.78584 1.58181 1.52018
10630 1.99782 1.78577 1.57047 1.52553
10640 1.99619 1.78582 1.57399 1.51756
10650 1.9911 1.78291 1.57753 1.50388
10660 1.98868 1.76979 1.57345 1.51718
10670 1.98343 1.76034 1.56854 1.51949
10680 1.99388 1.77719 1.5713 1.52438
10690 2.00511 1.78091 1.58665 1.53357
10700 2.00925 1.78546 1.5873 1.53842
10710 2.00464 1.77321 1.58463 1.54331
10720 2.00213 1.76805 1.56806 1.55957
10730 1.98453 1.75322 1.54983 1.5495
10740 1.97557 1.75261 1.53143 1.54559
10750 1.97125 1.74547 1.52248 1.55145
10760 1.98959 1.76803 1.53814 1.55729
10770 1.98032 1.76282 1.52121 1.55619
10780 1.99394 1.78042 1.52853 1.56374
10790 1.98376 1.76858 1.52407 1.55562
10800 1.99194 1.7774 1.5245 1.56602
10810 1.97841 1.76167 1.51118 1.56239
10820 1.99351 1.77207 1.52698 1.57362
10830 2.00336 1.78126 1.52889 1.58634
10840 1.99109 1.77162 1.53064 1.56442
10850 1.9935 1.77385 1.52475 1.57373
10860 1.99491 1.76901 1.51187 1.59505
10870 1.99159 1.77114 1.51219 1.58404
10880 1.9918 1.77418 1.51375 1.57969
10890 1.99205 1.76775 1.52769 1.57409
10900 1.98185 1.76083 1.51389 1.56942
10910 1.99464 1.77171 1.51168 1.59155
10920 1.9979 1.76767 1.51804 1.59816
10930 2.00067 1.77811 1.51176 1.59946
10940 1.97268 1.73596 1.50384 1.5836
10950 1.98686 1.75536 1.51293 1.58901
10960 1.98962 1.75503 1.51065 1.59843
10970 1.98637 1.74667 1.50667 1.60324
10980 1.9912 1.75254 1.51539 1.6006
10990 1.98424 1.75347 1.52156 1.57626
11000 1.98428 1.76122 1.51572 1.57337
11010 1.98588 1.76219 1.50043 1.59087
11020 1.99745 1.77422 1.51694 1.59081
11030 2.00625 1.78379 1.52263 1.59679
11040 1.99642 1.7619 1.53276 1.58674
11050 1.99625 1.76299 1.53247 1.58537
11060 2.00593 1.77624 1.52986 1.59752
11070 1.99908 1.774 1.51772 1.59439
11080 2.00249 1.76966 1.52324 1.60248
11090 2.00484 1.76731 1.51797 1.61591
11100 2.0009 1.77049 1.51278 1.60748
11110 1.9872 1.7536 1.50386 1.60039
11120 1.98844 1.7586 1.5127 1.58961
11130 2.01148 1.7741 1.53522 1.60865
11140 2.01076 1.76598 1.54288 1.60846
11150 2.00041 1.75185 1.52687 1.61338
11160 2.01043 1.76433 1.52305 1.62823
11170 2.013 1.77408 1.52998 1.61746
11180 2.0042 1.76518 1.53768 1.59791
11190 2.00955 1.76397 1.53723 1.61304
11200 2.00461 1.75884 1.54568 1.59821
11210 1.99999 1.75484 1.5316 1.60458
11220 2.01369 1.77295 1.54179 1.60917
11230 2.00772 1.76043 1.53656 1.61298
11240 1.99981 1.75456 1.53005 1.6059
11250 2.00781 1.76132 1.53659 1.61222
11260 1.99653 1.7582 1.526 1.59758
11270 2.00024 1.76489 1.51466 1.61025
11280 2.01012 1.77553 1.51972 1.61836
11290 1.99623 1.75772 1.50495 1.61721
11300 2.00508 1.7634 1.53516 1.60449
11310 2.00912 1.76841 1.51838 1.62491
11320 2.00367 1.75361 1.52375 1.62249
11330 2.00675 1.75963 1.53128 1.61645
11340 2.00799 1.76722 1.53116 1.61137
11350 2.01933 1.78461 1.54911 1.60338
11360 2.01275 1.78054 1.5384 1.60166
11370 2.0134 1.7814 1.52844 1.61184
11380 2.00593 1.76667 1.52363 1.61398
11390 1.99815 1.75846 1.51961 1.60741
11400 2.01009 1.7704 1.54089 1.60383
11410 2.01307 1.77124 1.54848 1.60305
11420 1.9888 1.74271 1.54189 1.57994
11430 1.99254 1.74731 1.52825 1.59744
11440 2.00811 1.76438 1.54204 1.6044
11450 1.9969 1.74966 1.54689 1.58778
11460 1.99155 1.75061 1.5454 1.57468
11470 1.99465 1.75517 1.54272 1.58009
11480 1.99347 1.75374 1.54197 1.57943
11490 1.98587 1.75267 1.52999 1.57309
11500 1.99507 1.75234 1.53351 1.59319
11510 1.99215 1.74401 1.53719 1.59147
11520 2.00158 1.75277 1.54293 1.59995
11530 1.9987 1.73972 1.53786 1.61181
11540 2.00733 1.76198 1.54633 1.60096
11550 1.99059 1.75189 1.53774 1.57833
11560 1.991 1.75857 1.54246 1.5673
11570 2.00253 1.77118 1.54486 1.58006
11580 1.99373 1.76174 1.53859 1.57447
11590 2.00186 1.77699 1.55078 1.56598
11600 2.00234 1.78639 1.54048 1.56668
11610 1.99655 1.77876 1.53784 1.56317
11620 2.00121 1.78609 1.55426 1.55043
11630 1.98403 1.77242 1.54492 1.53119
11640 1.99657 1.78291 1.55566 1.54069
11650 1.99765 1.78005 1.54385 1.55858
11660 1.99609 1.77745 1.54445 1.55696
11670 1.99411 1.77534 1.54779 1.55095
11680 1.99107 1.76632 1.55215 1.5491
11690 1.98339 1.76324 1.54532 1.53969
11700 2.00239 1.79079 1.55457 1.54776
11710 1.99451 1.78291 1.53605 1.55496
11720 1.99674 1.78754 1.52679 1.56447
11730 2.00832 1.80449 1.53969 1.56201
11740 2.00399 1.79959 1.54241 1.55384
11750 2.01133 1.8044 1.5342 1.5752
11760 2.00866 1.80746 1.54347 1.55571
11770 1.98842 1.77899 1.53948 1.5404
11780 2.00614 1.79704 1.54173 1.56298
11790 2.01206 1.80412 1.55084 1.56104
11800 1.99814 1.7941 1.55095 1.53652
11810 1.99934 1.79125 1.55457 1.5393
11820 2.00392 1.79294 1.56068 1.54306
11830 1.99487 1.78696 1.54954 1.53776
11840 2.00034 1.78861 1.56265 1.5368
11850 1.98775 1.77626 1.54674 1.53453
11860 2.00019 1.79379 1.55379 1.53936
11870 2.00503 1.79079 1.55013 1.559
11880 2.00312 1.79239 1.53411 1.56806
11890 1.9922 1.7803 1.52891 1.55906
11900 1.99776 1.78687 1.53417 1.56062
11910 1.99496 1.7779 1.53979 1.55817
11920 1.99798 1.78769 1.53318 1.56121
11930 2.00142 1.78901 1.53122 1.5704
11940 1.99943 1.78803 1.5272 1.57036
11950 2.00005 1.78504 1.52034 1.58197
11960 1.98719 1.77618 1.51871 1.56096
11970 1.9954 1.78337 1.51561 1.57664
11980 1.99988 1.78451 1.51291 1.58925
11990 1.99277 1.76812 1.51062 1.59188
12000 1.98769 1.7635 1.50792 1.58684
12010 1.99175 1.76529 1.49785 1.60447
12020 1.98988 1.7639 1.51397 1.58612
12030 1.99449 1.76589 1.51431 1.59514
12040 2.00043 1.76792 1.53216 1.59073
12050 2.00002 1.76929 1.52444 1.59557
12060 1.98244 1.75277 1.51469 1.57913
12070 1.99311 1.77387 1.52041 1.57692
12080 1.99214 1.76974 1.526 1.57372
12090 2.00499 1.78844 1.52995 1.58135
12100 2.00954 1.78056 1.54541 1.58677
12110 2.01909 1.79097 1.54957 1.59522
12120 2.00654 1.7775 1.54611 1.58192
12130 2.00317 1.76915 1.54814 1.58075
12140 2.00229 1.76655 1.55435 1.57532
12150 2.00021 1.76052 1.56162 1.56958
12160 2.00592 1.77079 1.56548 1.56876
12170 1.99644 1.76744 1.54647 1.56719
12180 1.99763 1.76465 1.5516 1.56831
12190 1.99429 1.75333 1.53471 1.58899
12200 2.00157 1.76331 1.53983 1.5913
12210 2.01049 1.77334 1.56036 1.58262
12220 1.99524 1.75843 1.54414 1.57655
12230 2.00188 1.7648 1.54563 1.5848
12240 2.00542 1.77334 1.53601 1.59353
12250 2.01635 1.78774 1.56793 1.57381
12260 2.00404 1.78141 1.55053 1.56677
12270 2.0025 1.7811 1.55076 1.56294
12280 2.00465 1.77724 1.56808 1.55556
12290 1.99291 1.77296 1.54755 1.55082
12300 2.01002 1.79073 1.56579 1.55627
12310 2.00448 1.78628 1.56755 1.54527
12320 2.016 1.80671 1.56474 1.55432
12330 2.0117 1.7952 1.57543 1.54568
12340 2.01179 1.78938 1.56513 1.56302
12350 2.00834 1.77981 1.56427 1.56595
12360 2.0053 1.77065 1.56846 1.56434
12370 1.99893 1.76204 1.57132 1.55488
12380 2.01072 1.78362 1.56524 1.56674
12390 2.01095 1.77456 1.56714 1.57571
12400 2.0177 1.78664 1.5759 1.57057
12410 2.01176 1.78536 1.57694 1.55568
12420 2.00517 1.77439 1.57767 1.55044
12430 2.00146 1.76998 1.57856 1.54498
12440 2.00124 1.76635 1.5765 1.55067
12450 2.01123 1.78638 1.58128 1.54871
12460 2.00413 1.78496 1.56972 1.5437
12470 2.00167 1.78406 1.573 1.53497
12480 2.01051 1.79808 1.57889 1.53567
12490 2.01036 1.79371 1.58167 1.53755
12500 2.00408 1.79632 1.57229 1.5277
12510 1.99499 1.78004 1.5723 1.52292
12520 1.99415 1.77956 1.56071 1.53316
12530 2.01195 1.79505 1.57528 1.54668
12540 2.00637 1.79356 1.561 1.54836
12550 2.01893 1.80332 1.56772 1.56284
12560 2.02289 1.81921 1.58631 1.53568
12570 2.00904 1.80122 1.57263 1.53459
12580 2.00286 1.79997 1.57041 1.52212
12590 2.00798 1.81018 1.57753 1.51611
12600 1.99151 1.78184 1.57157 1.51241
12610 2.00839 1.79091 1.58223 1.53506
12620 2.01085 1.79766 1.58673 1.52898
12630 2.0079 1.78917 1.57839 1.53976
12640 2.00814 1.78853 1.57759 1.54196
12650 2.00276 1.78331 1.57928 1.53226
12660 1.99147 1.75923 1.57386 1.53621
12670 1.99692 1.75759 1.57417 1.55186
12680 2.00547 1.76994 1.57187 1.56217
12690 2.00914 1.76744 1.58417 1.562
12700 2.00629 1.76715 1.57986 1.55936
12710 1.99914 1.75493 1.55974 1.57498
12720 1.99743 1.74565 1.54469 1.59564
12730 1.99682 1.74929 1.55738 1.57768
12740 2.0013 1.74642 1.57233 1.57739
12750 1.9957 1.73801 1.5584 1.58631
12760 1.98635 1.73438 1.55097 1.57402
12770 1.9926 1.74164 1.5579 1.57499
12780 2.00709 1.76607 1.57971 1.5628
12790 2.00081 1.75839 1.56579 1.56935
12800 1.99962 1.75237 1.56468 1.57415
12810 2.00544 1.76019 1.56334 1.58154
12820 2.00255 1.75042 1.56913 1.57933
12830 2.00446 1.74614 1.58398 1.57409
12840 2.00976 1.74185 1.57023 1.60579
12850 1.99561 1.7224 1.55182 1.6094
12860 1.99411 1.71536 1.55199 1.61301
12870 2.01765 1.74909 1.57528 1.61277
12880 2.01959 1.75189 1.57984 1.61012
12890 2.01461 1.74031 1.56648 1.6232
12900 2.01602 1.7503 1.57048 1.61207
12910 2.01716 1.75561 1.56547 1.61399
12920 2.00685 1.75293 1.56173 1.59473
12930 2.00326 1.74789 1.5667 1.58633
12940 2.01705 1.76667 1.58593 1.58137
12950 2.01268 1.77557 1.57193 1.5742
12960 2.02051 1.77722 1.57154 1.5927
12970 2.01095 1.771 1.54857 1.59792
12980 1.99653 1.75451 1.53997 1.58823
12990 2.00344 1.76276 1.55695 1.57991
13000 2.00317 1.75862 1.54069 1.59966
13010 2.00098 1.75153 1.54098 1.60167
13020 2.00643 1.7583 1.5478 1.60132
13030 2.0025 1.75575 1.53064 1.61076
13040 2.0082 1.76565 1.52442 1.61998
13050 2.00377 1.76663 1.52954 1.60303
13060 2.01419 1.76805 1.5451 1.61265
13070 2.01092 1.76926 1.54877 1.59956
13080 2.02133 1.77139 1.54711 1.62486
13090 2.00695 1.75514 1.54064 1.61295
13100 2.01062 1.76368 1.53829 1.61501
13110 2.00444 1.74763 1.53968 1.61579
13120 2.01431 1.76113 1.5417 1.62372
13130 2.01283 1.75193 1.53953 1.63205
13140 2.00823 1.74215 1.53687 1.63369
13150 2.00729 1.74905 1.5385 1.62242
13160 2.00934 1.75296 1.55399 1.60847
13170 2.0053 1.7463 1.53527 1.62352
13180 2.00993 1.76698 1.52862 1.61887
13190 2.01293 1.77832 1.53344 1.60933
13200 2.00734 1.77085 1.53294 1.60406
13210 2.00145 1.75333 1.53744 1.60427
13220 2.00809 1.75944 1.53472 1.61675
13230 2.01994 1.76131 1.56207 1.61804
13240 2.01654 1.76535 1.55443 1.6125
13250 2.01751 1.77595 1.54347 1.61381
13260 2.00595 1.75274 1.55161 1.60251
13270 2.01012 1.75739 1.55049 1.60896
13280 2.02226 1.77061 1.55737 1.6182
13290 2.01214 1.75677 1.54785 1.6172
13300 2.01672 1.75233 1.5512 1.63016
13310 2.01903 1.75491 1.55566 1.62886
13320 2.01247 1.74698 1.54819 1.62827
13330 2.01803 1.747 1.55111 1.63919
13340 2.01726 1.75274 1.54995 1.63226
13350 2.01905 1.7506 1.54653 1.64218
13360 2.01477 1.75676 1.54199 1.62932
13370 2.02046 1.76587 1.54414 1.63152
13380 2.02371 1.76442 1.54924 1.6363
13390 2.02949 1.7626 1.55903 1.64326
13400 2.01928 1.74429 1.54709 1.64892
13410 2.03442 1.76481 1.5588 1.65326
13420 2.02182 1.7449 1.55405 1.64796
13430 2.0188 1.74953 1.54824 1.64111
13440 2.01825 1.74993 1.54584 1.64158
13450 2.0239 1.75958 1.55146 1.63988
13460 2.01153 1.74678 1.53692 1.63681
13470 2.01559 1.75803 1.53795 1.6338
13480 2.03564 1.77914 1.54631 1.65263
13490 2.01896 1.76053 1.53342 1.64365
13500 2.02565 1.75456 1.55231 1.64873
13510 2.02273 1.75223 1.54487 1.65104
13520 2.03433 1.75144 1.57133 1.65542
13530 2.02361 1.75188 1.55141 1.64744
13540 2.02761 1.7547 1.55641 1.64954
13550 2.01462 1.74036 1.54166 1.64675
13560 2.02753 1.76373 1.55434 1.64166
13570 2.02193 1.7473 1.55315 1.64652
13580 2.01218 1.73985 1.54964 1.63379
13590 2.02792 1.76058 1.54656 1.65329
13600 2.02091 1.74723 1.55407 1.64322
13610 2.02499 1.74831 1.56422 1.64251
13620 2.0116 1.71819 1.56292 1.64261
13630 2.03646 1.75108 1.60307 1.63041
13640 2.03328 1.74826 1.59327 1.6351
13650 2.02404 1.73391 1.59898 1.62181
13660 2.02591 1.7407 1.58453 1.63334
13670 2.0101 1.7397 1.56582 1.61327
13680 2.02802 1.74625 1.57475 1.64209
13690 2.0149 1.72581 1.56139 1.64416
13700 2.01764 1.74252 1.5606 1.63398
13710 2.01812 1.73597 1.56763 1.63541
13720 2.01833 1.73784 1.56533 1.63615
13730 2.0278 1.73579 1.57731 1.65018
13740 2.01431 1.71628 1.57283 1.64178
13750 2.01899 1.71916 1.57589 1.64733
13760 2.01748 1.70639 1.57498 1.65774
13770 2.01863 1.70257 1.58548 1.65447
13780 2.01728 1.70768 1.57696 1.65404
13790 2.02186 1.71429 1.585 1.65071
13800 2.02583 1.71453 1.58143 1.66356
13810 2.03365 1.73066 1.58684 1.66078
13820 2.02921 1.7316 1.58441 1.65125
13830 2.02175 1.71954 1.58099 1.64882
13840 2.02175 1.72596 1.585 1.63823
13850 2.02659 1.71761 1.58293 1.66081
13860 2.01381 1.70507 1.58942 1.63626
13870 2.01723 1.71014 1.59875 1.63029
13880 2.01715 1.71708 1.59355 1.62789
13890 2.01167 1.71275 1.59583 1.61661
13900 2.01164 1.70116 1.58821 1.63616
13910 2.0286 1.72249 1.5951 1.64898
13920 2.02034 1.71561 1.5861 1.64455
13930 2.01726 1.71459 1.58035 1.64357
13940 2.01644 1.71095 1.57811 1.6475
13950 2.02038 1.71435 1.57632 1.65532
13960 2.01842 1.71401 1.57878 1.64854
13970 2.02185 1.72597 1.59109 1.63254
13980 2.02348 1.74251 1.58809 1.62189
13990 2.03087 1.74489 1.59798 1.62809
14000 2.0293 1.72654 1.59806 1.64359
14010 2.02507 1.7316 1.58071 1.6446
14020 2.01276 1.71762 1.56455 1.64451
14030 2.00967 1.70652 1.55602 1.65655
14040 2.01158 1.70879 1.55055 1.66396
14050 2.0075 1.70739 1.5527 1.65351
14060 2.0182 1.71453 1.55154 1.67315
14070 2.02155 1.70187 1.55225 1.69336
14080 2.01726 1.68356 1.56236 1.69215
14090 2.01675 1.68552 1.56653 1.68511
14100 2.02202 1.70889 1.56948 1.6714
14110 2.0324 1.7187 1.56978 1.68615
14120 2.03452 1.72516 1.58303 1.67224
14130 2.02574 1.71163 1.56143 1.68507
14140 2.04231 1.73535 1.57322 1.68986
14150 2.02588 1.70849 1.56302 1.68712
14160 2.02819 1.70498 1.56305 1.69619
14170 2.02756 1.70804 1.55453 1.69942
14180 2.01605 1.69673 1.54783 1.68944
14190 2.02254 1.70495 1.54968 1.69499
14200 1.99839 1.67817 1.5471 1.66654
14210 2.01332 1.69298 1.5532 1.68176
14220 2.01783 1.68541 1.55449 1.69889
14230 2.01738 1.69769 1.54694 1.69247
14240 2.04043 1.71725 1.56277 1.71333
14250 2.03165 1.70908 1.56884 1.69499
14260 2.02372 1.70929 1.5439 1.69869
14270 2.02814 1.70707 1.55466 1.70166
14280 2.03032 1.71085 1.55212 1.70537
14290 2.03351 1.71403 1.54472 1.71647
14300 2.03611 1.71159 1.56372 1.70785
14310 2.01127 1.68752 1.53928 1.69508
14320 2.02452 1.68731 1.54886 1.71796
14330 2.02362 1.67986 1.54293 1.72844
14340 2.011 1.67107 1.5361 1.71353
14350 2.0199 1.67444 1.54692 1.72141
14360 2.0161 1.6728 1.54174 1.71874
14370 2.02746 1.6886 1.54107 1.73057
14380 2.02342 1.68769 1.53568 1.72681
14390 2.02167 1.67563 1.55102 1.72074
14400 2.02943 1.67911 1.55403 1.73285
14410 2.0138 1.6729 1.54084 1.71405
14420 2.02945 1.69974 1.56267 1.70479
14430 2.02772 1.70082 1.55559 1.70606
14440 2.01188 1.6946 1.54291 1.68613
14450 2.01945 1.71856 1.53286 1.68916
14460 2.01798 1.70871 1.54079 1.68841
14470 2.02485 1.7217 1.54069 1.69175
14480 2.03052 1.72723 1.5489 1.69223
14490 2.02352 1.7165 1.5547 1.68101
14500 2.02975 1.73482 1.55723 1.67488
14510 2.02661 1.71467 1.5536 1.69131
14520 2.03071 1.71316 1.5571 1.69946
14530 2.03417 1.72501 1.54857 1.70352
14540 2.04387 1.73156 1.55972 1.70991
14550 2.0463 1.74156 1.56462 1.70106
14560 2.02469 1.71611 1.53752 1.69993
14570 2.02044 1.72002 1.52568 1.69653
14580 2.02352 1.72105 1.51765 1.70996
14590 2.02774 1.72121 1.52863 1.71003
14600 2.03987 1.72867 1.54217 1.71918
14610 2.03168 1.72223 1.54217 1.70619
14620 2.02584 1.71897 1.54357 1.69427
14630 2.02671 1.69505 1.54857 1.71576
14640 2.03564 1.71696 1.55595 1.70844
14650 2.03657 1.70616 1.55697 1.72048
14660 2.02906 1.70793 1.55987 1.69822
14670 2.02448 1.70562 1.54625 1.70207
14680 2.02866 1.70788 1.54147 1.71405
14690 2.02429 1.6957 1.54976 1.70832
14700 2.03427 1.70603 1.55309 1.71867
14710 2.028 1.69235 1.55671 1.71412
14720 2.02401 1.69502 1.54958 1.7085
14730 2.04453 1.69471 1.58268 1.72721
14740 2.04833 1.70816 1.56775 1.73657
14750 2.0378 1.68825 1.56307 1.73548
14760 2.0333 1.688 1.56228 1.72585
14770 2.03945 1.70725 1.56818 1.71605
14780 2.03041 1.69513 1.57838 1.69715
14790 2.04144 1.70415 1.58963 1.70408
14800 2.04101 1.70877 1.57825 1.709
14810 2.03452 1.71178 1.57866 1.69003
14820 2.05238 1.73314 1.58683 1.70375
14830 2.05063 1.73453 1.58676 1.69817
14840 2.03888 1.71765 1.57602 1.69703
14850 2.04551 1.72402 1.58089 1.70198
14860 2.03921 1.72257 1.57763 1.69132
14870 2.05048 1.73641 1.57091 1.71058
14880 2.03355 1.72314 1.55736 1.69589
14890 2.04098 1.7158 1.57914 1.70105
14900 2.05603 1.72877 1.59686 1.70762
14910 2.05841 1.73817 1.59003 1.71016
14920 2.04781 1.72954 1.58209 1.70081
14930 2.02918 1.71737 1.57192 1.67775
14940 2.02568 1.70629 1.56419 1.68778
14950 2.0268 1.7069 1.56742 1.68687
14960 2.02457 1.69527 1.57879 1.68264
14970 2.0258 1.69684 1.58303 1.68001
14980 2.02596 1.70892 1.57843 1.67249
14990 2.02671 1.71777 1.57009 1.67307
15000 2.02382 1.71248 1.56571 1.67561
15010 2.03198 1.73039 1.56994 1.67301
15020 2.02562 1.72319 1.56331 1.67121
15030 2.02281 1.70623 1.57421 1.67158
15040 2.02561 1.71417 1.57206 1.67226
15050 2.03306 1.71626 1.58616 1.67488
15060 2.02206 1.69309 1.56414 1.69244
15070 2.03005 1.69843 1.56929 1.70142
15080 2.02547 1.69122 1.56765 1.69921
15090 2.02895 1.69799 1.56526 1.70295
15100 2.0322 1.69898 1.56627 1.70878
15110 2.02421 1.68937 1.55185 1.7125
15120 2.03036 1.69797 1.56056 1.71063
15130 2.01678 1.68668 1.56284 1.68742
15140 2.02052 1.68616 1.562 1.69766
15150 2.028 1.69686 1.56506 1.702
15160 2.03117 1.69801 1.57502 1.69922
15170 2.04398 1.71141 1.58127 1.71066
15180 2.03393 1.70128 1.57571 1.70193
15190 2.03673 1.71011 1.58275 1.69322
15200 2.03818 1.70534 1.58749 1.69707
15210 2.03748 1.69658 1.58613 1.70541
15220 2.02714 1.7087 1.56302 1.68994
15230 2.04422 1.72876 1.5784 1.69638
15240 2.03219 1.70783 1.56735 1.69892
15250 2.04463 1.72213 1.58281 1.70001
15260 2.04433 1.73767 1.57814 1.68777
15270 2.03722 1.72855 1.58099 1.67723
15280 2.04227 1.73186 1.57176 1.69469
15290 2.03819 1.73051 1.57001 1.68786
15300 2.01974 1.70797 1.56377 1.67217
15310 2.02658 1.70423 1.57153 1.6852
15320 2.02745 1.69746 1.56821 1.69719
15330 2.03144 1.71269 1.56789 1.69172
15340 2.02596 1.70744 1.56795 1.68381
15350 2.02501 1.70854 1.57383 1.6749
15360 2.02349 1.70894 1.56741 1.67684
15370 2.011 1.70263 1.55076 1.66865
15380 2.01773 1.70831 1.55525 1.67492
15390 2.02335 1.71339 1.56107 1.67787
15400 2.01311 1.7063 1.5637 1.6579
15410 2.0076 1.7036 1.55239 1.65794
15420 2.01651 1.71963 1.56306 1.65298
15430 2.00834 1.69947 1.55702 1.65963
15440 2.01194 1.70732 1.55312 1.66394
15450 2.016 1.70034 1.56919 1.66583
15460 2.0288 1.71428 1.57197 1.67994
15470 2.02291 1.69823 1.56592 1.68769
15480 2.01779 1.69099 1.57279 1.67625
15490 2.03191 1.69285 1.57395 1.70712
15500 2.02666 1.67351 1.5703 1.71703
15510 2.03092 1.6845 1.56251 1.72346
15520 2.03587 1.68767 1.55677 1.73717
15530 2.02218 1.6851 1.54627 1.71693
15540 2.03286 1.69318 1.54661 1.73384
15550 2.01995 1.69077 1.5306 1.72015
15560 2.02205 1.69742 1.53579 1.71391
15570 2.03123 1.71478 1.55676 1.69936
15580 2.03056 1.72977 1.55558 1.68358
15590 2.02252 1.7202 1.54571 1.68311
15600 2.01914 1.70259 1.54277 1.69556
15610 2.02282 1.70738 1.55252 1.69059
15620 2.01464 1.69598 1.54046 1.69357
15630 2.01682 1.69959 1.53884 1.69661
15640 2.02546 1.69876 1.54798 1.70966
15650 2.02485 1.69775 1.55757 1.7005
15660 2.01574 1.68135 1.54406 1.70744
15670 2.02062 1.68299 1.55722 1.70542
15680 2.02537 1.68275 1.5578 1.71634
15690 2.02597 1.68896 1.55116 1.71767
15700 2.01696 1.6798 1.55197 1.70468
15710 2.0202 1.67662 1.5628 1.70559
15720 2.03468 1.68695 1.55855 1.73347
15730 2.01944 1.67137 1.55197 1.71878
15740 2.02545 1.68315 1.55744 1.71647
15750 2.02188 1.6766 1.55026 1.72095
15760 2.01319 1.66787 1.55368 1.70592
15770 2.01533 1.66388 1.53274 1.73358
15780 2.01656 1.66204 1.53967 1.73208
15790 2.01517 1.64991 1.55835 1.7237
15800 2.01934 1.66417 1.54429 1.73238
15810 2.03072 1.68343 1.55005 1.73525
15820 2.01287 1.66461 1.53918 1.72143
15830 2.00809 1.66061 1.55021 1.70413
15840 2.01682 1.67733 1.55614 1.70298
15850 2.01275 1.68635 1.55446 1.68588
15860 2.01452 1.68237 1.56059 1.68842
15870 2.02781 1.69256 1.56685 1.70418
15880 2.03357 1.69855 1.57187 1.70732
15890 2.03302 1.69453 1.56919 1.71247
15900 2.01443 1.67583 1.53876 1.71454
15910 2.01874 1.67707 1.54407 1.71869
15920 2.02119 1.68014 1.54224 1.72308
15930 2.02655 1.68766 1.56114 1.71127
15940 2.02646 1.68689 1.54834 1.7234
15950 2.02484 1.69993 1.55217 1.70321
15960 2.04041 1.69992 1.57375 1.7205
15970 2.04482 1.70055 1.57268 1.7313
15980 2.03849 1.69932 1.56099 1.72816
15990 2.03122 1.69121 1.55526 1.72413
16000 2.04966 1.70371 1.57758 1.73517
16010 2.03594 1.69432 1.56472 1.72366
16020 2.03398 1.70073 1.56904 1.70873
16030 2.02846 1.69734 1.55984 1.7074
16040 2.02729 1.70186 1.55372 1.70572
16050 2.01652 1.68443 1.55369 1.69747
16060 2.03431 1.71024 1.56757 1.70136
16070 2.011 1.69133 1.54235 1.68784
16080 2.01954 1.68896 1.57128 1.68391
16090 2.01745 1.69651 1.56374 1.67834
16100 2.01897 1.6968 1.56285 1.68252
16110 2.01 1.67825 1.57082 1.67218
16120 2.02355 1.69493 1.58935 1.67052
16130 2.02185 1.71742 1.5692 1.66249
16140 2.00816 1.71683 1.56846 1.63029
16150 2.02063 1.73507 1.5606 1.64923
16160 2.02016 1.73424 1.55615 1.65316
16170 2.00906 1.72425 1.5665 1.62655
16180 2.01501 1.73346 1.56932 1.62878
16190 2.02119 1.73646 1.56637 1.64367
16200 2.01076 1.72328 1.56364 1.63453
16210 2.0175 1.72036 1.5692 1.64882
16220 2.00839 1.72342 1.54619 1.64511
16230 2.02613 1.73005 1.56081 1.66768
16240 2.01883 1.72532 1.55877 1.65675
16250 2.02624 1.73869 1.56567 1.65437
16260 2.02163 1.73199 1.56468 1.65105
16270 2.02033 1.71649 1.57212 1.65697
16280 2.02654 1.72918 1.58038 1.65107
16290 2.02405 1.72789 1.58152 1.64523
16300 2.01328 1.72146 1.55459 1.65118
16310 2.00688 1.71994 1.55847 1.63343
16320 2.01427 1.71534 1.56356 1.65149
16330 2.01014 1.70589 1.5601 1.65449
16340 2.01738 1.71345 1.56523 1.65946
16350 2.02672 1.7238 1.5722 1.66491
16360 2.01362 1.71071 1.55415 1.66354
16370 2.01467 1.72007 1.55157 1.65885
16380 2.01853 1.71234 1.54709 1.68027
16390 2.02106 1.7072 1.54716 1.69148
16400 2.03215 1.72087 1.55097 1.7007
16410 2.02735 1.71936 1.53445 1.70575
16420 2.03483 1.7184 1.5521 1.70855
16430 2.03526 1.70796 1.56488 1.70839
16440 2.02482 1.70385 1.55904 1.69296
16450 2.02781 1.7028 1.57045 1.69063
16460 2.02138 1.69424 1.56597 1.68797
16470 2.0253 1.69939 1.57464 1.68413
16480 2.01654 1.70152 1.56518 1.66971
16490 2.02094 1.70624 1.55866 1.68159
16500 2.01089 1.69946 1.55196 1.67051
16510 2.03569 1.72766 1.57256 1.68235
16520 2.02729 1.71857 1.56339 1.67992
16530 2.02549 1.71657 1.55447 1.6859
16540 2.01751 1.70483 1.55955 1.67393
16550 2.01393 1.71087 1.55434 1.66397
16560 2.0275 1.72354 1.56374 1.67501
16570 2.01671 1.7068 1.56368 1.66612
16580 2.03 1.72097 1.57599 1.67221
16590 2.0274 1.70482 1.5753 1.68306
16600 2.01527 1.69691 1.55224 1.68337
16610 2.01762 1.7036 1.54277 1.69091
16620 2.01654 1.70615 1.55025 1.67886
16630 2.01767 1.69719 1.54092 1.69914
16640 2.01981 1.69377 1.54403 1.7048
16650 2.0358 1.71104 1.55503 1.71558
16660 2.03537 1.7209 1.56334 1.69704
16670 2.03444 1.72198 1.5626 1.69439
16680 2.03128 1.7258 1.55638 1.68864
16690 2.03448 1.73094 1.55948 1.68822
16700 2.03339 1.73055 1.57283 1.67355
16710 2.03303 1.72993 1.5685 1.67738
16720 2.03467 1.72294 1.58947 1.66879
16730 2.01835 1.72271 1.57196 1.64581
16740 2.01377 1.71349 1.57982 1.63667
16750 2.03276 1.74419 1.58995 1.64137
16760 2.02438 1.74738 1.58424 1.62269
16770 2.02398 1.74965 1.57576 1.62749
16780 2.02541 1.7415 1.59707 1.61898
16790 2.02693 1.7314 1.60953 1.62129
16800 2.01984 1.72851 1.59616 1.61988
16810 2.02633 1.74218 1.59636 1.62127
16820 2.01322 1.73669 1.59601 1.59459
16830 2.03031 1.74794 1.5957 1.62567
16840 2.02774 1.75121 1.58607 1.62515
16850 2.01985 1.75228 1.58359 1.60666
16860 2.01961 1.74708 1.58046 1.61478
16870 2.02252 1.74602 1.57601 1.6275
16880 2.01115 1.73608 1.56666 1.61896
16890 2.01499 1.73832 1.5703 1.62259
16900 2.0146 1.73311 1.57871 1.61903
16910 2.02157 1.73165 1.58215 1.63452
16920 2.02473 1.72951 1.5918 1.63524
16930 2.0148 1.71592 1.58111 1.63539
16940 2.00949 1.71068 1.56176 1.64637
16950 2.00556 1.70314 1.57811 1.62894
16960 2.007 1.71132 1.56866 1.63303
16970 2.01418 1.7136 1.58235 1.63512
16980 2.01855 1.70659 1.58401 1.65153
16990 2.02262 1.71819 1.57254 1.66039
17000 2.01864 1.71128 1.57626 1.65431
17010 2.02137 1.72834 1.58737 1.63247
17020 2.0187 1.71767 1.57737 1.64677
17030 2.02124 1.7033 1.58676 1.65885
17040 2.01859 1.70232 1.57152 1.66788
17050 2.01823 1.70629 1.56297 1.67098
17060 2.01736 1.70203 1.57173 1.665
17070 2.01853 1.69094 1.56392 1.68637
17080 2.02275 1.6952 1.57731 1.67972
17090 2.01088 1.67822 1.5677 1.67727
17100 2.01382 1.67613 1.56879 1.68536
17110 2.01281 1.68431 1.56323 1.67994
17120 2.00623 1.68352 1.53322 1.69261
17130 2.01074 1.68676 1.5307 1.70234
17140 2.00847 1.68046 1.5408 1.69408
17150 2.01577 1.68617 1.55009 1.69728
17160 2.02641 1.69889 1.55682 1.70374
17170 2.01705 1.6984 1.54543 1.69236
17180 2.00586 1.69579 1.53444 1.67832
17190 2.00794 1.69646 1.53721 1.68008
17200 2.00946 1.70503 1.52705 1.6843
17210 2.01576 1.70678 1.53233 1.69275
17220 2.00961 1.71803 1.52902 1.66959
17230 2.01848 1.71809 1.54003 1.68076
17240 2.01673 1.71963 1.53252 1.68185
17250 2.01052 1.71333 1.53714 1.66917
17260 2.01254 1.71553 1.549 1.66079
17270 2.00879 1.73248 1.53086 1.65089
17280 2.01304 1.74 1.5299 1.65424
17290 2.01946 1.75734 1.53138 1.65017
17300 2.01615 1.75074 1.52426 1.65569
17310 2.02671 1.76127 1.52585 1.66878
17320 2.01453 1.74026 1.52667 1.66057
17330 2.00543 1.72236 1.53171 1.65253
17340 2.01123 1.7279 1.53929 1.6538
17350 2.01836 1.74059 1.54831 1.64943
17360 2.01196 1.73364 1.53323 1.6552
17370 1.99961 1.73191 1.52552 1.63407
17380 2.00969 1.73101 1.53616 1.64971
17390 2.01665 1.74973 1.54102 1.64238
17400 2.017 1.74934 1.54207 1.64269
17410 2.01405 1.73261 1.55035 1.64539
17420 2.01443 1.74176 1.55595 1.63131
17430 2.01968 1.75989 1.55654 1.62424
17440 2.02466 1.76511 1.55441 1.633
17450 2.00781 1.73787 1.52788 1.6456
17460 2.02079 1.74744 1.54945 1.64706
17470 2.01963 1.74054 1.54025 1.66011
17480 2.01662 1.73685 1.53278 1.66357
17490 2.01755 1.74517 1.52879 1.6608
17500 2.01065 1.72168 1.54572 1.65288
17510 2.01627 1.73184 1.55283 1.6493
17520 2.01088 1.73304 1.55192 1.63567
17530 2.02124 1.73296 1.5473 1.6654
17540 2.01291 1.71594 1.54862 1.66159
17550 2.01861 1.71394 1.55143 1.67482
17560 2.00953 1.70731 1.53633 1.67369
17570 2.00708 1.70073 1.52798 1.68211
17580 2.01029 1.71378 1.52047 1.68336
17590 2.01535 1.70589 1.51717 1.70628
17600 2.01911 1.71649 1.51057 1.71039
17610 2.02061 1.71365 1.51317 1.71449
17620 2.02655 1.72145 1.51334 1.72054
17630 2.02263 1.72493 1.49975 1.71972
17640 2.01657 1.71796 1.50034 1.71193
17650 2.01559 1.71406 1.49379 1.71925
17660 2.0156 1.70828 1.50291 1.71705
17670 2.01425 1.69817 1.49821 1.72799
17680 2.01924 1.70447 1.5108 1.72249
17690 2.01848 1.6932 1.52366 1.72048
17700 2.0092 1.6732 1.5258 1.71641
17710 2.01587 1.68672 1.52348 1.72088
17720 2.00858 1.66852 1.52592 1.7194
17730 2.02029 1.67485 1.5323 1.73495
17740 2.01703 1.67423 1.52166 1.73733
17750 2.02494 1.68327 1.53296 1.73707
17760 2.028 1.67258 1.54345 1.7452
17770 2.01942 1.66098 1.53489 1.74396
17780 2.02413 1.67252 1.53279 1.74571
17790 2.01396 1.66869 1.52622 1.73154
17800 2.0158 1.66882 1.52427 1.73739
17810 2.00672 1.67159 1.51467 1.72204
17820 2.00923 1.67101 1.52054 1.72327
17830 2.01059 1.6652 1.52525 1.7279
17840 2.02589 1.68292 1.52677 1.74506
17850 2.01622 1.68494 1.52064 1.72596
17860 2.02022 1.70446 1.5125 1.72329
17870 2.02308 1.7012 1.51306 1.7327
17880 2.01881 1.68712 1.51539 1.73448
17890 2.02526 1.68587 1.5329 1.73534
17900 2.02408 1.68784 1.53204 1.73144
17910 2.01513 1.66988 1.53543 1.72496
17920 2.01287 1.6645 1.52866 1.73088
17930 2.02125 1.6703 1.54249 1.73256
17940 2.0123 1.66396 1.52855 1.73017
17950 2.02199 1.66707 1.5553 1.72593
17960 2.02546 1.66906 1.56156 1.72648
17970 2.0297 1.6724 1.55846 1.73597
17980 2.01873 1.64947 1.55966 1.73124
17990 2.01971 1.63815 1.57011 1.73485
18000 2.02656 1.64661 1.57499 1.73839
18010 2.0252 1.62173 1.58997 1.74494
18020 2.03437 1.62428 1.60542 1.74976
18030 2.02776 1.62159 1.59221 1.74898
18040 2.03187 1.62 1.60019 1.75272
18050 2.02427 1.6113 1.60654 1.73727
18060 2.03069 1.61069 1.61389 1.74597
18070 2.01179 1.58625 1.60481 1.73292
18080 2.01642 1.59016 1.62046 1.72551
18090 2.02645 1.60379 1.61907 1.73767
18100 2.02191 1.60559 1.61758 1.72678
18110 2.00879 1.60041 1.59499 1.72196
18120 2.00968 1.60006 1.58774 1.73106
18130 2.01512 1.59531 1.59647 1.74003
18140 2.02663 1.61338 1.59516 1.75126
18150 2.02021 1.60822 1.5996 1.73707
18160 2.01651 1.59182 1.60173 1.7416
18170 2.02659 1.59698 1.61169 1.75107
18180 2.02392 1.60729 1.59999 1.74618
18190 2.02534 1.59533 1.61162 1.74975
18200 2.02418 1.59877 1.60124 1.75345
18210 2.02138 1.60169 1.59493 1.75006
18220 2.01878 1.61035 1.58693 1.74339
18230 2.02009 1.61241 1.57813 1.75248
18240 2.01083 1.59128 1.5873 1.74217
18250 2.01781 1.59374 1.60111 1.74343
18260 2.0118 1.60744 1.58009 1.73614
18270 2.01131 1.59939 1.5887 1.73456
18280 2.01694 1.6076 1.58875 1.74
18290 2.01117 1.59568 1.58668 1.73951
18300 2.02038 1.60234 1.58947 1.75212
18310 2.01567 1.60478 1.5799 1.74771
18320 2.02035 1.61472 1.57314 1.75542
18330 2.01369 1.61601 1.56295 1.74802
18340 2.01491 1.62757 1.56063 1.74218
18350 2.01083 1.63474 1.53947 1.74487
18360 2.00597 1.63034 1.53685 1.7401
18370 2.00952 1.63905 1.54189 1.73563
18380 2.0076 1.64019 1.53033 1.74035
18390 2.01105 1.65136 1.52519 1.74226
18400 2.00674 1.64606 1.52324 1.73903
18410 2.01252 1.64354 1.52023 1.75731
18420 2.01284 1.62751 1.53911 1.75653
18430 2.02416 1.63 1.55711 1.76436
18440 2.0154 1.61983 1.55314 1.75716
18450 2.01144 1.61984 1.5517 1.74933
18460 2.00032 1.62149 1.53881 1.7336
18470 2.01526 1.63677 1.54896 1.74479
18480 2.01109 1.63879 1.54192 1.73947
18490 2.00896 1.63921 1.53425 1.74096
18500 2.00283 1.62635 1.5339 1.73919
18510 2.01579 1.63998 1.5401 1.75081
18520 2.00552 1.62735 1.53706 1.74168
18530 2.00918 1.62508 1.55148 1.73943
18540 2.01643 1.62577 1.5605 1.74747
18550 2.00346 1.59781 1.55699 1.74657
18560 2.0157 1.60536 1.57227 1.75411
18570 2.01498 1.59485 1.57705 1.75773
18580 2.00904 1.59477 1.56906 1.75136
18590 2.01989 1.61185 1.55884 1.76969
18600 2.01554 1.61248 1.55332 1.76407
18610 2.00986 1.60123 1.55503 1.75984
18620 2.01105 1.60201 1.55763 1.75953
18630 2.00507 1.59056 1.56484 1.74986
18640 2.00721 1.58463 1.57087 1.75472
18650 2.01167 1.5889 1.56822 1.76343
18660 1.99737 1.57568 1.55992 1.75011
18670 2.00372 1.58642 1.54436 1.76861
18680 2.01616 1.57715 1.56764 1.78463
18690 2.01448 1.57694 1.56445 1.78382
18700 2.01849 1.58278 1.57643 1.77716
18710 2.02029 1.58699 1.57493 1.77883
18720 2.01668 1.57957 1.57513 1.77704
18730 2.00745 1.58196 1.56451 1.76335
18740 1.99969 1.573 1.56289 1.75516
18750 2.01442 1.5949 1.57297 1.76008
18760 1.99612 1.57839 1.56793 1.73761
18770 2.00703 1.58568 1.58157 1.74374
18780 2.0017 1.59178 1.57408 1.73267
18790 2.00932 1.59659 1.56807 1.75123
18800 2.0107 1.60021 1.56338 1.75528
18810 2.0063 1.60448 1.56176 1.74271
18820 2.0242 1.6134 1.56801 1.77004
18830 2.00267 1.58682 1.57033 1.74284
18840 1.99685 1.58419 1.56898 1.73306
18850 2.00713 1.59104 1.58692 1.73419
18860 2.00114 1.57318 1.60036 1.72426
18870 2.01816 1.58549 1.60083 1.75199
18880 2.02099 1.60069 1.60003 1.74541
18890 2.01458 1.59173 1.5978 1.74084
18900 2.01331 1.5927 1.59576 1.73888
18910 2.01177 1.58756 1.60458 1.73187
18920 2.01333 1.58893 1.60371 1.73504
18930 2.01126 1.57413 1.60497 1.74255
18940 2.01791 1.58411 1.61948 1.73546
18950 2.01167 1.58091 1.60835 1.73423
18960 2.01016 1.5826 1.59482 1.74168
18970 2.01979 1.61463 1.59276 1.73643
18980 2.01604 1.60987 1.59278 1.7321
18990 2.01485 1.60029 1.59146 1.73941
19000 2.01462 1.6053 1.59306 1.7328
19010 2.01767 1.6226 1.57965 1.73604
19020 2.02606 1.622 1.5865 1.74986
19030 2.00806 1.60637 1.56472 1.74236
19040 2.01137 1.59843 1.57841 1.74494
19050 2.00536 1.58744 1.57333 1.74575
19060 2.00053 1.57627 1.57849 1.74012
19070 1.99743 1.56611 1.57818 1.74244
19080 2.00404 1.55545 1.59718 1.74985
19090 1.99679 1.5585 1.59539 1.73209
19100 2.00294 1.57 1.58883 1.74191
19110 2.00616 1.57665 1.59006 1.74218
19120 1.98754 1.56407 1.5771 1.72252
19130 2.00084 1.56908 1.58873 1.738
19140 1.98777 1.57505 1.5632 1.7257
19150 1.99254 1.56993 1.57936 1.72667
19160 1.98226 1.57638 1.56918 1.70629
19170 1.99413 1.57597 1.57889 1.72526
19180 1.99414 1.57687 1.57383 1.72908
19190 2.00228 1.58697 1.58316 1.73015
19200 1.99232 1.58203 1.57598 1.71819
19210 2.00072 1.58879 1.5876 1.72077
19220 2.00952 1.60237 1.5803 1.73534
19230 2.01286 1.61052 1.56785 1.74679
19240 2.00009 1.61606 1.55194 1.72643
19250 2.0122 1.63215 1.55833 1.73366
19260 2.00459 1.62951 1.55085 1.7252
19270 2.00719 1.62967 1.55947 1.72332
19280 2.01252 1.63256 1.56539 1.72765
19290 2.00142 1.61902 1.56928 1.71098
19300 1.98831 1.60751 1.55942 1.70025
19310 1.99084 1.61039 1.55469 1.70777
19320 2.00577 1.61966 1.56426 1.72511
19330 2.00086 1.62064 1.55801 1.71843
19340 2.00031 1.6287 1.5473 1.71921
19350 2.00568 1.62881 1.54368 1.7348
19360 2.00681 1.63362 1.53346 1.74195
19370 2.00758 1.64005 1.53064 1.74015
19380 2.01002 1.63421 1.53225 1.74984
19390 1.99694 1.63068 1.51861 1.735
19400 2.01851 1.65574 1.52685 1.75386
19410 2.02229 1.64592 1.53105 1.76808
19420 2.01293 1.66337 1.51097 1.74755
19430 2.00873 1.67249 1.49598 1.74207
19440 1.99659 1.65717 1.49183 1.73232
19450 2.00005 1.67716 1.46826 1.74119
19460 1.99409 1.66428 1.47071 1.73781
19470 1.98876 1.64508 1.49199 1.7257
19480 1.98658 1.64616 1.49777 1.71459
19490 1.99185 1.64515 1.49071 1.73383
19500 1.98307 1.62683 1.49424 1.72795
19510 1.99159 1.62923 1.50736 1.73389
19520 1.98577 1.61431 1.50779 1.73411
19530 1.99521 1.61587 1.51561 1.74746
19540 1.98483 1.59258 1.52582 1.73627
19550 1.99563 1.61115 1.52147 1.74768
19560 1.98422 1.59937 1.51878 1.73482
19570 1.99643 1.61458 1.52067 1.74704
19580 1.99848 1.61149 1.53043 1.74605
19590 1.98661 1.58809 1.52286 1.74702
19600 2.00078 1.60267 1.53282 1.75731
19610 1.98993 1.59276 1.53386 1.7407
19620 1.99363 1.61175 1.53123 1.734
19630 2.00461 1.62477 1.52588 1.75178
19640 1.99618 1.61799 1.52392 1.74048
19650 1.99099 1.60795 1.53636 1.72689
19660 1.99477 1.60231 1.55092 1.72785
19670 2.00522 1.61953 1.54405 1.7421
19680 1.99121 1.61892 1.53567 1.71773
19690 1.99885 1.62375 1.55067 1.71746
19700 2.00361 1.63134 1.55698 1.71565
19710 1.99177 1.6155 1.55176 1.70777
19720 2.00031 1.62407 1.56441 1.70807
19730 2.01225 1.63484 1.57411 1.7169
[truncated: 8,027 more rows]

## Sheet: Fig.5C
# This file was created Tue Jul 9 10:23:09 2024
# Created by:
# :-) GROMACS - gmx sasa, 2022.3 (-:
#
# Executable: /usr/gromacs-2022.3/build/bin/gmx
# Data prefix: /usr/gromacs-2022.3 (source tree)
# Command line:
# gmx sasa -s md_0_1.tpr -f md_0_1_noPBC_MOL.xtc -o sasa-pro.xvg -tu ns
# gmx sasa is part of G R O M A C S:
#
# Good gRace! Old Maple Actually Chews Slate
#
@ title "Solvent Accessible Surface"
@ xaxis label "Time (ns)"
@ yaxis label "Area (nm\S2\N)"
@TYPE xy
@ view 0.15, 0.15, 0.75, 0.85
@ legend on
@ legend box on
@ legend loctype view
@ legend 0.78, 0.8
@ legend length 2
@ s0 legend "Total"
0.000 205.103
0.010 212.921
0.020 211.821
0.030 212.789
0.040 212.197
0.050 211.567
0.060 212.581
0.070 213.484
0.080 214.179
0.090 217.333
0.100 216.754
0.110 218.497
0.120 215.932
0.130 217.337
0.140 216.106
0.150 216.693
0.160 217.342
0.170 215.935
0.180 216.999
0.190 213.498
0.200 217.266
0.210 215.236
0.220 215.206
0.230 216.468
0.240 216.237
0.250 217.498
0.260 219.626
0.270 217.367
0.280 214.184
0.290 214.861
0.300 216.295
0.310 215.915
0.320 215.993
0.330 215.247
0.340 216.595
0.350 219.017
0.360 217.080
0.370 215.320
0.380 215.179
0.390 217.452
0.400 216.514
0.410 213.675
0.420 215.440
0.430 219.116
0.440 214.534
0.450 212.639
0.460 215.963
0.470 216.363
0.480 216.487
0.490 213.404
0.500 216.607
0.510 214.743
0.520 213.981
0.530 217.619
0.540 216.774
0.550 215.621
0.560 218.916
0.570 214.935
0.580 219.463
0.590 214.431
0.600 214.751
0.610 216.880
0.620 217.950
0.630 219.679
0.640 216.554
0.650 217.892
0.660 216.045
0.670 215.135
0.680 220.707
0.690 219.073
0.700 217.036
0.710 217.794
0.720 217.000
0.730 216.853
0.740 217.740
0.750 213.797
0.760 213.097
0.770 216.697
0.780 213.808
0.790 214.825
0.800 216.009
0.810 215.989
0.820 216.020
0.830 217.789
0.840 219.442
0.850 219.112
0.860 216.892
0.870 220.385
0.880 219.685
0.890 216.595
0.900 221.112
0.910 216.032
0.920 216.267
0.930 218.812
0.940 218.053
0.950 221.481
0.960 219.698
0.970 217.950
0.980 219.394
0.990 216.236
1.000 218.646
1.010 217.576
1.020 214.295
1.030 217.530
1.040 219.254
1.050 216.969
1.060 219.122
1.070 220.677
1.080 217.692
1.090 222.636
1.100 222.486
1.110 217.991
1.120 220.156
1.130 218.907
1.140 218.934
1.150 222.883
1.160 222.605
1.170 217.032
1.180 222.211
1.190 223.296
1.200 217.800
1.210 216.796
1.220 219.247
1.230 213.584
1.240 217.305
1.250 219.576
1.260 217.395
1.270 216.806
1.280 216.436
1.290 219.586
1.300 217.751
1.310 216.174
1.320 218.160
1.330 220.224
1.340 219.751
1.350 218.876
1.360 220.559
1.370 217.596
1.380 219.666
1.390 217.895
1.400 220.029
1.410 217.659
1.420 220.295
1.430 218.305
1.440 218.750
1.450 218.774
1.460 222.714
1.470 218.370
1.480 219.155
1.490 216.450
1.500 216.017
1.510 218.852
1.520 219.813
1.530 223.219
1.540 220.389
1.550 221.219
1.560 219.244
1.570 219.701
1.580 217.555
1.590 221.167
1.600 221.705
1.610 222.405
1.620 221.235
1.630 221.014
1.640 219.750
1.650 221.818
1.660 220.055
1.670 220.835
1.680 218.485
1.690 218.129
1.700 219.364
1.710 219.605
1.720 217.809
1.730 222.299
1.740 221.118
1.750 219.888
1.760 216.920
1.770 214.220
1.780 216.298
1.790 219.674
1.800 218.609
1.810 219.626
1.820 221.363
1.830 221.183
1.840 218.557
1.850 219.782
1.860 221.269
1.870 218.581
1.880 221.654
1.890 217.331
1.900 217.748
1.910 221.660
1.920 224.387
1.930 227.414
1.940 222.586
1.950 217.944
1.960 218.894
1.970 219.626
1.980 218.250
1.990 216.674
2.000 216.437
2.010 221.218
2.020 219.349
2.030 219.120
2.040 219.131
2.050 223.308
2.060 218.347
2.070 219.010
2.080 218.971
2.090 222.072
2.100 218.723
2.110 219.091
2.120 219.168
2.130 220.267
2.140 216.274
2.150 218.530
2.160 216.492
2.170 215.523
2.180 214.913
2.190 218.316
2.200 216.245
2.210 215.067
2.220 216.273
2.230 217.526
2.240 215.977
2.250 217.752
2.260 215.926
2.270 216.936
2.280 216.635
2.290 217.289
2.300 218.711
2.310 217.598
2.320 218.124
2.330 216.734
2.340 215.932
2.350 219.243
2.360 218.419
2.370 220.018
2.380 218.248
2.390 216.897
2.400 221.037
2.410 219.188
2.420 222.130
2.430 220.145
2.440 220.583
2.450 217.947
2.460 217.208
2.470 218.192
2.480 216.316
2.490 216.029
2.500 220.243
2.510 217.455
2.520 218.274
2.530 217.945
2.540 217.503
2.550 217.980
2.560 219.686
2.570 218.841
2.580 218.076
2.590 218.066
2.600 220.325
2.610 221.325
2.620 215.914
2.630 223.380
2.640 221.166
2.650 217.011
2.660 222.456
2.670 221.917
2.680 218.721
2.690 220.648
2.700 219.635
2.710 220.306
2.720 219.917
2.730 219.628
2.740 220.253
2.750 221.455
2.760 218.836
2.770 222.784
2.780 216.955
2.790 218.581
2.800 219.015
2.810 221.115
2.820 220.954
2.830 219.095
2.840 221.671
2.850 216.426
2.860 220.990
2.870 218.816
2.880 222.257
2.890 219.287
2.900 219.714
2.910 216.739
2.920 216.671
2.930 221.488
2.940 218.722
2.950 218.183
2.960 216.152
2.970 219.159
2.980 216.907
2.990 214.824
3.000 219.648
3.010 216.261
3.020 217.780
3.030 217.628
3.040 218.274
3.050 217.726
3.060 219.565
3.070 217.755
3.080 217.177
3.090 219.425
3.100 219.516
3.110 220.412
3.120 222.256
3.130 221.018
3.140 219.447
3.150 219.335
3.160 217.561
3.170 217.489
3.180 215.874
3.190 216.459
3.200 218.149
3.210 217.179
3.220 213.779
3.230 216.986
3.240 216.550
3.250 215.982
3.260 219.464
3.270 214.783
3.280 217.458
3.290 220.199
3.300 219.939
3.310 219.914
3.320 219.675
3.330 219.042
3.340 220.264
3.350 217.957
3.360 217.118
3.370 215.318
3.380 216.763
3.390 218.147
3.400 217.400
3.410 218.035
3.420 218.422
3.430 214.412
3.440 218.200
3.450 218.122
3.460 217.770
3.470 217.884
3.480 216.082
3.490 219.616
3.500 216.074
3.510 217.153
3.520 218.228
3.530 221.020
3.540 216.536
3.550 218.106
3.560 217.918
3.570 218.934
3.580 215.827
3.590 219.595
3.600 219.005
3.610 217.287
3.620 215.656
3.630 217.999
3.640 218.979
3.650 219.133
3.660 216.449
3.670 217.748
3.680 221.539
3.690 217.371
3.700 217.351
3.710 217.998
3.720 217.371
3.730 218.885
3.740 218.009
3.750 216.365
3.760 213.988
3.770 218.889
3.780 217.999
3.790 218.841
3.800 221.837
3.810 219.560
3.820 216.261
3.830 218.003
3.840 217.805
3.850 216.585
3.860 217.132
3.870 217.719
3.880 221.537
3.890 217.786
3.900 219.496
3.910 215.726
3.920 219.230
3.930 219.669
3.940 219.250
3.950 218.343
3.960 221.972
3.970 220.546
3.980 218.399
3.990 221.989
4.000 220.158
4.010 219.875
4.020 219.250
4.030 220.324
4.040 219.281
4.050 219.232
4.060 218.491
4.070 216.723
4.080 218.871
4.090 222.266
4.100 220.995
4.110 220.984
4.120 220.276
4.130 220.553
4.140 222.844
4.150 219.557
4.160 220.687
4.170 217.363
4.180 218.493
4.190 221.793
4.200 221.155
4.210 222.577
4.220 220.985
4.230 220.281
4.240 222.018
4.250 221.970
4.260 222.794
4.270 222.806
4.280 219.890
4.290 218.440
4.300 216.901
4.310 216.628
4.320 218.448
4.330 217.906
4.340 214.264
4.350 215.659
4.360 218.211
4.370 221.337
4.380 219.446
4.390 221.977
4.400 219.533
4.410 223.614
4.420 221.989
4.430 220.361
4.440 219.705
4.450 221.382
4.460 224.123
4.470 221.772
4.480 220.965
4.490 222.480
4.500 223.658
4.510 224.084
4.520 223.631
4.530 223.265
4.540 225.872
4.550 218.933
4.560 221.768
4.570 220.289
4.580 221.480
4.590 222.710
4.600 223.153
4.610 221.870
4.620 224.157
4.630 221.206
4.640 221.264
4.650 221.053
4.660 219.245
4.670 219.797
4.680 216.978
4.690 219.305
4.700 219.269
4.710 220.253
4.720 215.298
4.730 218.159
4.740 222.545
4.750 220.445
4.760 215.415
4.770 219.163
4.780 219.170
4.790 218.307
4.800 217.920
4.810 219.291
4.820 217.509
4.830 222.027
4.840 219.277
4.850 217.748
4.860 217.475
4.870 218.599
4.880 219.375
4.890 215.339
4.900 218.042
4.910 219.270
4.920 221.046
4.930 218.161
4.940 217.282
4.950 220.601
4.960 218.896
4.970 216.712
4.980 219.362
4.990 218.032
5.000 217.962
5.010 220.001
5.020 222.325
5.030 220.651
5.040 222.336
5.050 220.445
5.060 221.199
5.070 218.326
5.080 218.271
5.090 220.670
5.100 222.672
5.110 219.939
5.120 219.897
5.130 218.759
5.140 219.250
5.150 221.107
5.160 220.219
5.170 219.473
5.180 218.128
5.190 218.516
5.200 213.591
5.210 217.220
5.220 219.442
5.230 218.457
5.240 217.594
5.250 217.415
5.260 217.417
5.270 220.653
5.280 219.440
5.290 218.605
5.300 217.045
5.310 219.499
5.320 216.974
5.330 220.847
5.340 218.735
5.350 217.311
5.360 214.337
5.370 214.955
5.380 214.997
5.390 218.530
5.400 219.160
5.410 220.601
5.420 219.278
5.430 219.703
5.440 220.416
5.450 218.754
5.460 220.696
5.470 220.521
5.480 219.989
5.490 219.757
5.500 219.573
5.510 218.930
5.520 218.624
5.530 218.219
5.540 220.222
5.550 221.423
5.560 218.453
5.570 215.423
5.580 220.718
5.590 216.771
5.600 217.259
5.610 217.609
5.620 218.438
5.630 218.549
5.640 219.453
5.650 221.897
5.660 217.639
5.670 214.227
5.680 217.091
5.690 219.975
5.700 219.828
5.710 218.579
5.720 218.326
5.730 217.910
5.740 221.138
5.750 218.025
5.760 222.172
5.770 219.517
5.780 220.413
5.790 218.999
5.800 220.788
5.810 218.461
5.820 220.603
5.830 218.907
5.840 219.042
5.850 220.511
5.860 219.703
5.870 218.666
5.880 221.315
5.890 219.524
5.900 217.935
5.910 218.704
5.920 218.354
5.930 218.373
5.940 217.289
5.950 217.529
5.960 222.819
5.970 218.259
5.980 221.572
5.990 216.503
6.000 221.273
6.010 223.841
6.020 222.178
6.030 223.549
6.040 221.607
6.050 222.770
6.060 219.872
6.070 220.524
6.080 221.182
6.090 218.413
6.100 219.641
6.110 217.783
6.120 222.152
6.130 220.114
6.140 222.653
6.150 221.269
6.160 219.923
6.170 220.191
6.180 221.135
6.190 223.470
6.200 222.946
6.210 222.864
6.220 220.888
6.230 224.465
6.240 220.603
6.250 219.517
6.260 225.527
6.270 222.622
6.280 223.959
6.290 220.131
6.300 220.564
6.310 220.959
6.320 219.858
6.330 220.518
6.340 218.636
6.350 219.324
6.360 223.134
6.370 218.408
6.380 216.660
6.390 216.549
6.400 221.014
6.410 222.969
6.420 221.501
6.430 221.267
6.440 220.795
6.450 222.339
6.460 222.134
6.470 221.720
6.480 217.088
6.490 220.286
6.500 219.959
6.510 220.011
6.520 216.286
6.530 217.624
6.540 221.079
6.550 219.723
6.560 222.040
6.570 218.435
6.580 221.569
6.590 223.890
6.600 220.716
6.610 222.244
6.620 220.778
6.630 225.642
6.640 222.144
6.650 221.763
6.660 221.939
6.670 220.598
6.680 221.678
6.690 219.522
6.700 218.313
6.710 221.900
6.720 223.321
6.730 220.456
6.740 221.366
6.750 223.058
6.760 226.611
6.770 221.822
6.780 224.777
6.790 220.102
6.800 222.707
6.810 221.235
6.820 221.875
6.830 224.849
6.840 224.339
6.850 219.723
6.860 222.490
6.870 219.510
6.880 224.569
6.890 222.048
6.900 221.436
6.910 222.326
6.920 219.050
6.930 220.526
6.940 219.063
6.950 224.880
6.960 223.412
6.970 220.613
6.980 222.224
6.990 224.370
7.000 221.930
7.010 221.157
7.020 223.827
7.030 221.298
7.040 218.904
7.050 221.376
7.060 224.586
7.070 221.388
7.080 216.804
7.090 217.890
7.100 218.246
7.110 220.621
7.120 220.382
7.130 219.135
7.140 219.189
7.150 217.751
7.160 218.117
7.170 219.734
7.180 217.055
7.190 220.108
7.200 216.156
7.210 218.403
7.220 216.450
7.230 214.476
7.240 211.866
7.250 213.224
7.260 214.676
7.270 214.346
7.280 218.113
7.290 216.052
7.300 216.762
7.310 219.151
7.320 219.155
7.330 216.175
7.340 218.933
7.350 217.142
7.360 216.974
7.370 217.627
7.380 215.918
7.390 218.388
7.400 216.871
7.410 216.256
7.420 214.673
7.430 216.187
7.440 218.098
7.450 217.829
7.460 217.035
7.470 217.653
7.480 214.596
7.490 216.536
7.500 215.827
7.510 213.639
7.520 214.432
7.530 217.104
7.540 212.887
7.550 217.617
7.560 214.013
7.570 216.010
7.580 216.455
7.590 213.746
7.600 212.852
7.610 214.358
7.620 214.551
7.630 214.276
7.640 214.035
7.650 212.448
7.660 215.506
7.670 212.741
7.680 216.730
7.690 216.483
7.700 214.834
7.710 216.961
7.720 216.964
7.730 214.029
7.740 217.880
7.750 218.733
7.760 216.212
7.770 217.503
7.780 218.654
7.790 216.380
7.800 220.038
7.810 215.808
7.820 217.297
7.830 215.811
7.840 217.103
7.850 217.635
7.860 218.013
7.870 213.677
7.880 216.707
7.890 220.223
7.900 219.387
7.910 218.639
7.920 220.664
7.930 220.001
7.940 215.529
7.950 215.060
7.960 215.907
7.970 215.486
7.980 211.983
7.990 215.765
8.000 218.881
8.010 218.220
8.020 217.731
8.030 216.147
8.040 213.432
8.050 213.640
8.060 215.664
8.070 216.973
8.080 215.087
8.090 215.411
8.100 215.926
8.110 217.817
8.120 219.187
8.130 216.121
8.140 219.153
8.150 215.378
8.160 215.960
8.170 216.299
8.180 216.959
8.190 216.642
8.200 214.755
8.210 219.185
8.220 218.765
8.230 214.085
8.240 215.756
8.250 216.006
8.260 216.523
8.270 217.827
8.280 214.543
8.290 213.704
8.300 213.775
8.310 215.910
8.320 219.163
8.330 215.286
8.340 221.057
8.350 217.759
8.360 215.661
8.370 217.203
8.380 215.182
8.390 216.049
8.400 212.274
8.410 212.822
8.420 215.780
8.430 216.642
8.440 215.965
8.450 216.558
8.460 215.731
8.470 217.838
8.480 215.813
8.490 212.126
8.500 213.219
8.510 215.546
8.520 216.381
8.530 216.261
8.540 217.605
8.550 219.218
8.560 214.963
8.570 220.571
8.580 218.669
8.590 216.377
8.600 217.898
8.610 219.925
8.620 215.569
8.630 217.767
8.640 215.711
8.650 216.196
8.660 215.147
8.670 215.515
8.680 215.699
8.690 215.773
8.700 215.431
8.710 216.756
8.720 212.670
8.730 215.547
8.740 212.444
8.750 217.042
8.760 216.318
8.770 214.322
8.780 215.766
8.790 218.330
8.800 218.125
8.810 216.656
8.820 216.259
8.830 217.682
8.840 218.537
8.850 217.373
8.860 219.513
8.870 211.933
8.880 216.798
8.890 216.444
8.900 217.507
8.910 217.528
8.920 214.135
8.930 215.123
8.940 221.409
8.950 219.034
8.960 218.323
8.970 220.545
8.980 218.405
8.990 219.601
9.000 221.823
9.010 219.993
9.020 214.772
9.030 217.509
9.040 214.459
9.050 219.755
9.060 220.151
9.070 220.598
9.080 219.071
9.090 220.197
9.100 220.125
9.110 218.473
9.120 219.886
9.130 218.025
9.140 217.452
9.150 217.262
9.160 218.765
9.170 219.288
9.180 218.402
9.190 219.066
9.200 220.008
9.210 218.709
9.220 219.647
9.230 216.887
9.240 218.538
9.250 214.462
9.260 214.661
9.270 217.857
9.280 216.737
9.290 216.190
9.300 218.691
9.310 218.374
9.320 219.403
9.330 217.236
9.340 218.584
9.350 217.592
9.360 219.558
9.370 216.526
9.380 216.756
9.390 217.099
9.400 215.939
9.410 217.862
9.420 216.943
9.430 218.630
9.440 216.415
9.450 219.511
9.460 215.100
9.470 216.760
9.480 212.236
9.490 217.057
9.500 218.784
9.510 218.819
9.520 217.690
9.530 215.099
9.540 219.160
9.550 215.857
9.560 218.466
9.570 215.716
9.580 216.700
9.590 216.966
9.600 215.428
9.610 218.621
9.620 217.211
9.630 215.434
9.640 216.736
9.650 212.230
9.660 217.241
9.670 217.756
9.680 217.550
9.690 220.452
9.700 217.036
9.710 217.069
9.720 216.521
9.730 218.690
9.740 217.539
9.750 217.287
9.760 215.583
9.770 216.606
9.780 222.442
9.790 218.058
9.800 218.121
9.810 217.604
9.820 218.432
9.830 217.991
9.840 215.565
9.850 218.735
9.860 219.823
9.870 216.993
9.880 216.883
9.890 215.688
9.900 217.608
9.910 216.575
9.920 215.710
9.930 218.126
9.940 217.336
9.950 217.657
9.960 218.933
9.970 216.465
9.980 218.170
9.990 217.264
10.000 216.965
10.010 215.932
10.020 217.939
10.030 219.115
10.040 218.098
10.050 217.873
10.060 212.842
10.070 214.465
10.080 218.432
10.090 215.513
10.100 218.146
10.110 215.433
10.120 215.810
10.130 215.701
10.140 216.992
10.150 214.998
10.160 217.823
10.170 218.557
10.180 218.853
10.190 218.914
10.200 215.731
10.210 217.687
10.220 218.148
10.230 221.229
10.240 221.073
10.250 220.383
10.260 219.364
10.270 218.977
10.280 218.496
10.290 220.959
10.300 217.694
10.310 216.376
10.320 217.818
10.330 217.929
10.340 219.703
10.350 218.086
10.360 218.138
10.370 220.268
10.380 217.964
10.390 216.540
10.400 217.142
10.410 216.068
10.420 216.772
10.430 216.165
10.440 217.396
10.450 216.841
10.460 217.824
10.470 218.645
10.480 215.759
10.490 218.576
10.500 219.263
10.510 222.913
10.520 220.458
10.530 216.807
10.540 217.548
10.550 217.833
10.560 218.943
10.570 219.941
10.580 216.203
10.590 217.720
10.600 216.966
10.610 219.340
10.620 217.166
10.630 216.307
10.640 219.253
10.650 217.347
10.660 218.505
10.670 218.048
10.680 219.025
10.690 217.170
10.700 215.398
10.710 215.996
10.720 218.815
10.730 220.163
10.740 219.253
10.750 217.464
10.760 217.950
10.770 218.449
10.780 216.424
10.790 213.885
10.800 215.444
10.810 217.223
10.820 216.752
10.830 219.210
10.840 220.111
10.850 218.812
10.860 216.121
10.870 215.663
10.880 218.024
10.890 216.262
10.900 219.114
10.910 214.585
10.920 214.640
10.930 214.336
10.940 219.215
10.950 218.996
10.960 214.319
10.970 216.300
10.980 214.072
10.990 217.863
11.000 217.569
11.010 215.886
11.020 216.251
11.030 218.514
11.040 215.279
11.050 216.696
11.060 215.938
11.070 218.664
11.080 218.875
11.090 219.539
11.100 217.785
11.110 218.027
11.120 218.831
11.130 221.394
11.140 218.654
11.150 218.416
11.160 216.647
11.170 218.334
11.180 214.288
11.190 216.963
11.200 217.793
11.210 216.558
11.220 217.778
11.230 216.345
11.240 217.499
11.250 216.159
11.260 214.981
11.270 215.552
11.280 216.172
11.290 217.879
11.300 217.676
11.310 217.810
11.320 216.756
11.330 218.294
11.340 216.850
11.350 216.047
11.360 215.333
11.370 214.814
11.380 215.055
11.390 218.384
11.400 216.289
11.410 217.508
11.420 215.218
11.430 216.973
11.440 217.178
11.450 216.752
11.460 216.395
11.470 217.894
11.480 215.327
11.490 214.428
11.500 214.198
11.510 214.010
11.520 216.730
11.530 215.737
11.540 214.716
11.550 216.376
11.560 216.868
11.570 214.822
11.580 214.958
11.590 217.498
11.600 219.318
11.610 216.311
11.620 215.488
11.630 218.078
11.640 213.389
11.650 216.620
11.660 216.434
11.670 215.723
11.680 215.330
11.690 215.339
11.700 218.433
11.710 217.810
11.720 216.910
11.730 218.784
11.740 215.604
11.750 217.285
11.760 214.905
11.770 214.120
11.780 213.859
11.790 218.194
11.800 214.340
11.810 215.155
11.820 215.169
11.830 216.379
11.840 215.522
11.850 215.418
11.860 212.483
11.870 216.095
11.880 217.821
11.890 217.792
11.900 217.418
11.910 219.882
11.920 218.154
11.930 217.417
11.940 217.723
11.950 217.623
11.960 216.928
11.970 215.581
11.980 216.446
11.990 211.686
12.000 218.625
12.010 217.398
12.020 215.842
12.030 214.755
12.040 215.095
12.050 214.072
12.060 215.824
12.070 216.708
12.080 216.119
12.090 214.002
12.100 216.411
12.110 214.523
12.120 215.949
12.130 215.116
12.140 215.551
12.150 212.723
12.160 215.275
12.170 214.066
12.180 212.187
12.190 216.962
12.200 212.160
12.210 218.537
12.220 218.214
12.230 215.370
12.240 215.044
12.250 216.952
12.260 216.311
12.270 217.978
12.280 216.822
12.290 218.838
12.300 218.484
12.310 219.269
12.320 214.067
12.330 219.772
12.340 218.394
12.350 219.262
12.360 220.005
12.370 218.748
12.380 218.601
12.390 218.239
12.400 217.720
12.410 214.467
12.420 217.555
12.430 215.417
12.440 214.128
12.450 215.975
12.460 215.529
12.470 216.822
12.480 216.930
12.490 218.574
12.500 216.279
12.510 216.240
12.520 216.827
12.530 213.980
12.540 216.953
12.550 217.606
12.560 213.595
12.570 218.076
12.580 220.095
12.590 218.975
12.600 213.487
12.610 220.406
12.620 216.107
12.630 216.796
12.640 217.734
12.650 216.512
12.660 214.592
12.670 214.485
12.680 214.915
12.690 218.670
12.700 218.432
12.710 215.878
12.720 220.123
12.730 216.510
12.740 217.051
12.750 217.242
12.760 216.230
12.770 216.744
12.780 216.064
12.790 216.855
12.800 216.277
12.810 217.606
12.820 215.479
12.830 218.969
12.840 216.165
12.850 215.054
12.860 217.274
12.870 217.670
12.880 217.282
12.890 219.182
12.900 218.300
12.910 215.200
12.920 214.856
12.930 215.492
12.940 219.391
12.950 217.230
12.960 213.896
12.970 218.677
12.980 216.098
12.990 214.666
13.000 212.248
13.010 212.916
13.020 214.276
13.030 217.624
13.040 218.620
13.050 215.829
13.060 219.124
13.070 216.437
13.080 215.366
13.090 216.634
13.100 218.914
13.110 216.186
13.120 215.871
13.130 215.410
13.140 215.583
13.150 215.248
13.160 216.249
13.170 216.183
13.180 215.991
13.190 215.534
13.200 215.014
13.210 216.775
13.220 216.303
13.230 215.305
13.240 213.874
13.250 211.112
13.260 214.612
13.270 216.020
13.280 214.190
13.290 211.328
13.300 212.984
13.310 214.477
13.320 212.403
13.330 214.846
13.340 211.614
13.350 214.196
13.360 213.836
13.370 213.930
13.380 213.065
13.390 214.451
13.400 214.092
13.410 214.916
13.420 216.791
13.430 217.348
13.440 213.894
13.450 215.046
13.460 215.244
13.470 216.626
13.480 215.786
13.490 212.599
13.500 214.255
13.510 214.221
13.520 212.580
13.530 212.279
13.540 214.540
13.550 212.765
13.560 213.260
13.570 212.853
13.580 211.338
13.590 212.249
13.600 215.530
13.610 216.058
13.620 214.901
13.630 215.497
13.640 213.972
13.650 215.353
13.660 215.426
13.670 212.705
13.680 211.878
13.690 214.023
13.700 214.201
13.710 216.240
13.720 214.886
13.730 214.818
13.740 215.953
13.750 217.234
13.760 215.153
13.770 212.086
13.780 215.273
13.790 214.948
13.800 215.909
13.810 215.536
13.820 214.804
13.830 214.648
13.840 213.821
13.850 214.511
13.860 213.403
13.870 214.960
13.880 215.495
13.890 215.076
13.900 215.310
13.910 214.951
13.920 219.469
13.930 213.321
13.940 215.835
13.950 211.991
13.960 212.650
13.970 214.260
13.980 216.312
13.990 212.662
14.000 214.833
14.010 212.752
14.020 212.806
14.030 216.806
14.040 211.238
14.050 212.302
14.060 214.224
14.070 213.886
14.080 212.069
14.090 215.750
14.100 219.431
14.110 213.708
14.120 216.122
14.130 215.905
14.140 213.016
14.150 214.902
14.160 214.585
14.170 214.155
14.180 214.043
14.190 216.304
14.200 212.086
14.210 214.796
14.220 212.238
14.230 212.350
14.240 211.182
14.250 213.715
14.260 216.121
14.270 211.960
14.280 209.853
14.290 213.694
14.300 215.566
14.310 218.817
14.320 215.023
14.330 215.468
14.340 214.863
14.350 215.089
14.360 215.734
14.370 213.342
14.380 215.914
14.390 214.037
14.400 215.790
14.410 217.581
14.420 215.285
14.430 214.091
14.440 215.815
14.450 214.796
14.460 216.498
14.470 213.968
14.480 213.591
14.490 211.525
14.500 215.071
14.510 208.833
14.520 208.638
14.530 213.710
14.540 214.823
14.550 216.714
14.560 215.881
14.570 213.560
14.580 212.720
14.590 215.234
14.600 216.954
14.610 214.356
14.620 214.159
14.630 212.658
14.640 210.345
14.650 215.379
14.660 214.047
14.670 214.498
14.680 212.613
14.690 212.597
14.700 211.933
14.710 211.823
14.720 208.744
14.730 212.113
14.740 213.422
14.750 215.554
14.760 214.502
14.770 214.764
14.780 215.525
14.790 215.529
14.800 212.238
14.810 214.317
14.820 212.634
14.830 213.363
14.840 213.860
14.850 215.204
14.860 213.141
14.870 217.589
14.880 212.268
14.890 216.667
14.900 213.650
14.910 211.436
14.920 212.299
14.930 211.548
14.940 214.407
14.950 213.019
14.960 214.886
14.970 212.115
14.980 214.192
14.990 214.073
15.000 212.689
15.010 214.426
15.020 215.046
15.030 214.909
15.040 214.914
15.050 215.028
15.060 213.448
15.070 215.241
15.080 214.223
15.090 216.312
15.100 221.103
15.110 215.982
15.120 214.117
15.130 214.019
15.140 215.353
15.150 211.705
15.160 213.061
15.170 215.527
15.180 216.092
15.190 214.981
15.200 215.889
15.210 216.461
15.220 215.047
15.230 214.487
15.240 216.869
15.250 215.280
15.260 214.872
15.270 216.394
15.280 214.872
15.290 218.025
15.300 218.444
15.310 215.878
15.320 218.991
15.330 216.133
15.340 215.339
15.350 215.439
15.360 214.413
15.370 217.867
15.380 215.706
15.390 214.743
15.400 216.483
15.410 215.941
15.420 216.876
15.430 214.821
15.440 216.023
15.450 216.727
15.460 215.253
15.470 213.975
15.480 217.348
15.490 215.801
15.500 215.063
15.510 215.691
15.520 212.758
15.530 212.840
15.540 214.746
15.550 213.447
15.560 214.958
15.570 215.475
15.580 215.099
15.590 214.305
15.600 214.233
15.610 214.633
15.620 215.512
15.630 210.635
15.640 212.666
15.650 212.119
15.660 214.622
15.670 214.620
15.680 217.402
15.690 212.372
15.700 214.095
15.710 215.503
15.720 213.557
15.730 212.589
15.740 215.178
15.750 214.366
15.760 213.688
15.770 212.048
15.780 211.533
15.790 215.371
15.800 215.127
15.810 213.201
15.820 214.900
15.830 216.500
15.840 218.484
15.850 216.175
15.860 216.332
15.870 215.787
15.880 218.591
15.890 220.292
15.900 214.255
15.910 215.738
15.920 216.916
15.930 214.059
15.940 214.013
15.950 213.046
15.960 217.433
15.970 219.375
15.980 217.695
15.990 216.655
16.000 218.908
16.010 213.681
16.020 216.383
16.030 216.974
16.040 216.663
16.050 216.640
16.060 214.968
16.070 214.590
16.080 216.570
16.090 214.085
16.100 215.520
16.110 212.192
16.120 216.254
16.130 218.364
16.140 213.973
16.150 213.104
16.160 213.482
16.170 214.864
16.180 217.062
16.190 216.554
16.200 216.528
16.210 215.197
16.220 216.385
16.230 218.615
16.240 214.048
16.250 217.064
16.260 213.942
16.270 217.569
16.280 215.246
16.290 218.087
16.300 216.260
16.310 213.512
16.320 216.412
16.330 217.538
16.340 217.569
16.350 217.768
16.360 221.218
16.370 216.604
16.380 219.584
16.390 214.535
16.400 218.015
16.410 215.690
16.420 217.909
16.430 215.115
16.440 215.917
16.450 214.349
16.460 215.111
16.470 218.261
16.480 216.628
16.490 214.762
16.500 215.335
16.510 213.126
16.520 212.886
16.530 212.037
16.540 214.558
16.550 213.953
16.560 216.490
16.570 213.478
16.580 213.273
16.590 215.920
16.600 217.809
16.610 218.846
16.620 216.283
16.630 216.993
16.640 217.274
16.650 215.902
16.660 215.617
16.670 215.154
16.680 216.618
16.690 216.321
16.700 217.600
16.710 221.957
16.720 215.522
16.730 215.506
16.740 218.920
16.750 214.934
16.760 215.259
16.770 214.991
16.780 212.454
16.790 218.040
16.800 215.683
16.810 214.815
16.820 215.380
16.830 218.229
16.840 214.858
16.850 216.639
16.860 215.721
16.870 215.787
16.880 216.290
16.890 216.715
16.900 214.011
16.910 211.896
16.920 217.348
16.930 219.375
16.940 218.571
16.950 214.862
16.960 216.375
16.970 213.927
16.980 217.294
16.990 215.448
17.000 218.539
17.010 219.934
17.020 218.720
17.030 216.655
17.040 216.551
17.050 218.630
17.060 216.169
17.070 218.401
17.080 215.124
17.090 213.771
17.100 214.560
17.110 214.921
17.120 217.069
17.130 217.885
17.140 217.366
17.150 217.136
17.160 218.386
17.170 215.453
17.180 215.807
17.190 214.458
17.200 213.447
17.210 215.865
17.220 217.333
17.230 217.912
17.240 219.971
17.250 216.941
17.260 218.562
17.270 218.117
17.280 217.178
17.290 216.666
17.300 216.642
17.310 214.988
17.320 217.755
17.330 217.339
17.340 216.813
17.350 217.486
17.360 216.016
17.370 216.678
17.380 215.412
17.390 216.484
17.400 214.526
17.410 215.163
17.420 217.837
17.430 213.215
17.440 216.103
17.450 214.795
17.460 212.457
17.470 216.103
17.480 212.666
17.490 216.145
17.500 215.991
17.510 216.183
17.520 217.990
17.530 217.957
17.540 215.194
17.550 214.508
17.560 215.386
17.570 214.976
17.580 217.361
17.590 214.690
17.600 215.834
17.610 216.002
17.620 213.450
17.630 218.524
17.640 213.380
17.650 215.599
17.660 216.624
17.670 216.977
17.680 217.989
17.690 218.749
17.700 214.776
17.710 215.845
17.720 217.372
17.730 216.308
17.740 215.813
17.750 215.991
17.760 216.858
17.770 216.195
17.780 217.922
17.790 220.201
17.800 217.463
17.810 218.199
17.820 217.864
17.830 217.336
17.840 217.192
17.850 217.696
17.860 216.763
17.870 217.078
17.880 219.699
17.890 214.317
17.900 216.775
17.910 214.238
17.920 218.468
17.930 220.468
17.940 216.588
17.950 220.044
17.960 218.746
17.970 217.507
17.980 217.538
17.990 218.592
18.000 218.063
18.010 217.828
18.020 220.483
18.030 221.282
18.040 219.740
18.050 220.955
18.060 220.432
18.070 218.843
18.080 218.518
18.090 220.056
18.100 218.160
18.110 219.001
18.120 219.638
18.130 222.808
18.140 217.437
18.150 218.769
18.160 221.595
18.170 221.597
18.180 220.442
18.190 219.712
18.200 219.493
18.210 220.482
18.220 218.501
18.230 217.820
18.240 221.876
18.250 217.910
18.260 218.103
18.270 222.539
18.280 222.741
18.290 223.057
18.300 220.734
18.310 224.983
18.320 222.693
18.330 221.745
18.340 220.810
18.350 217.970
18.360 219.000
18.370 221.095
18.380 220.136
18.390 220.911
18.400 222.646
18.410 224.772
18.420 225.415
18.430 222.844
18.440 222.285
18.450 224.518
18.460 221.455
18.470 220.691
18.480 223.279
18.490 222.007
18.500 225.587
18.510 222.241
18.520 225.975
18.530 222.948
18.540 224.067
18.550 222.597
18.560 221.374
18.570 220.472
18.580 221.278
18.590 223.643
18.600 222.104
18.610 219.924
18.620 218.676
18.630 226.497
18.640 224.439
18.650 220.586
18.660 222.151
18.670 221.663
18.680 218.575
18.690 219.976
18.700 221.796
18.710 222.325
18.720 222.728
18.730 222.344
18.740 221.152
18.750 221.965
18.760 220.904
18.770 224.701
18.780 219.330
18.790 220.408
18.800 222.663
18.810 221.130
18.820 220.634
18.830 223.134
18.840 219.986
18.850 222.364
18.860 219.910
18.870 222.685
18.880 222.210
18.890 219.916
18.900 222.520
18.910 225.923
18.920 222.661
18.930 223.271
18.940 223.737
18.950 220.584
18.960 223.224
18.970 225.991
18.980 222.145
18.990 225.611
19.000 221.735
19.010 221.064
19.020 219.806
19.030 217.418
19.040 217.944
19.050 215.734
19.060 217.559
19.070 218.475
19.080 218.233
19.090 221.966
19.100 217.310
19.110 218.446
19.120 217.853
19.130 219.596
19.140 220.947
19.150 218.265
19.160 219.035
19.170 218.838
19.180 215.336
19.190 220.743
19.200 217.159
19.210 218.370
19.220 220.320
19.230 219.208
19.240 217.342
19.250 220.000
19.260 218.432
19.270 222.243
19.280 221.269
19.290 219.106
19.300 223.131
19.310 221.178
19.320 221.865
19.330 218.029
19.340 221.183
19.350 221.722
19.360 220.954
19.370 219.601
19.380 220.269
19.390 220.747
19.400 221.005
19.410 219.031
19.420 218.932
19.430 221.294
19.440 221.450
19.450 221.434
19.460 221.099
19.470 222.541
19.480 221.831
19.490 224.299
19.500 222.225
19.510 223.054
19.520 221.406
19.530 222.201
19.540 221.360
19.550 221.674
19.560 221.758
19.570 222.999
19.580 222.118
19.590 223.690
19.600 220.424
19.610 217.947
19.620 220.399
19.630 224.909
19.640 220.872
19.650 221.044
19.660 218.118
19.670 223.221
19.680 221.265
19.690 220.149
19.700 219.169
19.710 219.039
19.720 222.298
19.730 220.523
19.740 216.543
19.750 219.563
19.760 219.467
[truncated: 8,024 more rows]

## Sheet: Fig.5D
# This file was created Tue Jul 9 10:23:06 2024
# Created by:
# :-) GROMACS - gmx hbond, 2022.3 (-:
#
# Executable: /usr/gromacs-2022.3/build/bin/gmx
# Data prefix: /usr/gromacs-2022.3 (source tree)
# Command line:
# gmx hbond -f md_0_1.xtc -s md_0_1.tpr -n index.ndx -num hbond-pro-lig.xvg -hbn -hbm -tu ns
# gmx hbond is part of G R O M A C S:
#
# GROwing Monsters And Cloning Shrimps
#
@ title "Hydrogen Bonds"
@ xaxis label "Time (ns)"
@ yaxis label "Number"
@TYPE xy
@ view 0.15, 0.15, 0.75, 0.85
@ legend on
@ legend box on
@ legend loctype view
@ legend 0.78, 0.8
@ legend length 2
@ s0 legend "Hydrogen bonds"
@ s1 legend "Pairs within 0.35 nm"
0 5 8
0.01 4 5
0.02 2 6
0.03 3 3
0.04 2 9
0.05 2 6
0.06 3 7
0.07 1 7
0.08 0 6
0.09 1 9
0.1 2 7
0.11 2 5
0.12 2 7
0.13 2 6
0.14 3 3
0.15 3 3
0.16 4 3
0.17 3 6
0.18 3 3
0.19 3 5
0.2 4 4
0.21 3 4
0.22 1 6
0.23 3 1
0.24 4 6
0.25 3 7
0.26 3 4
0.27 3 4
0.28 3 3
0.29 2 7
0.3 2 10
0.31 4 4
0.32 3 6
0.33 3 6
0.34 2 7
0.35 3 6
0.36 4 6
0.37 4 2
0.38 2 4
0.39 3 2
0.4 2 5
0.41 3 7
0.42 4 4
0.43 3 5
0.44 4 2
0.45 4 3
0.46 4 3
0.47 3 3
0.48 4 7
0.49 3 3
0.5 3 6
0.51 3 3
0.52 3 6
0.53 3 3
0.54 3 7
0.55 2 3
0.56 4 1
0.57 3 5
0.58 3 3
0.59 3 2
0.6 3 2
0.61 3 4
0.62 3 2
0.63 2 3
0.64 4 2
0.65 3 5
0.66 3 6
0.67 4 5
0.68 3 5
0.69 3 3
0.7 3 3
0.71 4 5
0.72 3 4
0.73 3 5
0.74 3 3
0.75 4 1
0.76 3 3
0.77 3 4
0.78 3 5
0.79 4 5
0.8 1 6
0.81 3 3
0.82 3 5
0.83 3 3
0.84 4 3
0.85 3 5
0.86 3 6
0.87 2 4
0.88 3 3
0.89 3 3
0.9 3 6
0.91 2 3
0.92 3 4
0.93 3 2
0.94 3 2
0.95 2 7
0.96 2 6
0.97 2 7
0.98 2 7
0.99 2 6
1 1 8
1.01 1 2
1.02 3 2
1.03 2 3
1.04 1 4
1.05 2 2
1.06 2 7
1.07 2 1
1.08 2 3
1.09 3 1
1.1 3 5
1.11 3 4
1.12 2 3
1.13 3 3
1.14 3 1
1.15 2 3
1.16 2 2
1.17 1 2
1.18 1 2
1.19 2 3
1.2 1 5
1.21 3 4
1.22 3 2
1.23 3 1
1.24 3 0
1.25 2 4
1.26 2 3
1.27 4 3
1.28 4 2
1.29 4 1
1.3 3 8
1.31 3 2
1.32 3 3
1.33 2 3
1.34 4 5
1.35 3 4
1.36 2 5
1.37 5 4
1.38 3 5
1.39 5 1
1.4 4 2
1.41 3 0
1.42 2 5
1.43 3 2
1.44 4 6
1.45 3 6
1.46 3 6
1.47 4 5
1.48 3 5
1.49 3 3
1.5 1 2
1.51 3 3
1.52 3 6
1.53 3 5
1.54 4 5
1.55 1 1
1.56 1 4
1.57 2 4
1.58 1 5
1.59 1 2
1.6 1 1
1.61 3 1
1.62 2 1
1.63 3 3
1.64 1 4
1.65 3 6
1.66 0 5
1.67 2 3
1.68 1 0
1.69 1 3
1.7 1 6
1.71 2 8
1.72 3 10
1.73 4 7
1.74 2 5
1.75 2 9
1.76 2 10
1.77 2 8
1.78 3 9
1.79 2 6
1.8 4 9
1.81 5 9
1.82 5 9
1.83 4 10
1.84 4 8
1.85 5 5
1.86 4 5
1.87 5 5
1.88 4 10
1.89 3 8
1.9 2 7
1.91 4 3
1.92 4 5
1.93 5 10
1.94 3 8
1.95 3 1
1.96 2 4
1.97 3 5
1.98 7 6
1.99 4 8
2 4 9
2.01 4 8
2.02 5 5
2.03 5 7
2.04 4 4
2.05 3 7
2.06 3 6
2.07 4 6
2.08 4 8
2.09 4 8
2.1 5 8
2.11 6 7
2.12 4 9
2.13 4 10
2.14 5 9
2.15 5 9
2.16 4 10
2.17 5 7
2.18 5 9
2.19 6 8
2.2 4 10
2.21 5 6
2.22 5 9
2.23 6 8
2.24 4 10
2.25 5 8
2.26 6 8
2.27 6 7
2.28 4 11
2.29 5 9
2.3 5 9
2.31 5 9
2.32 5 9
2.33 5 9
2.34 6 8
2.35 4 9
2.36 3 13
2.37 4 7
2.38 4 9
2.39 4 5
2.4 2 7
2.41 4 8
2.42 4 6
2.43 4 4
2.44 4 4
2.45 3 4
2.46 4 4
2.47 4 9
2.48 4 6
2.49 4 8
2.5 5 7
2.51 3 5
2.52 4 8
2.53 5 9
2.54 3 7
2.55 4 6
2.56 5 9
2.57 4 10
2.58 4 7
2.59 4 8
2.6 4 9
2.61 5 7
2.62 3 9
2.63 3 7
2.64 4 6
2.65 4 9
2.66 4 5
2.67 3 9
2.68 4 5
2.69 2 6
2.7 4 6
2.71 4 5
2.72 3 7
2.73 5 5
2.74 4 8
2.75 4 9
2.76 4 6
2.77 2 4
2.78 3 5
2.79 4 6
2.8 4 6
2.81 5 5
2.82 4 4
2.83 6 6
2.84 5 9
2.85 5 6
2.86 5 9
2.87 5 5
2.88 4 9
2.89 6 10
2.9 4 6
2.91 6 5
2.92 6 9
2.93 5 11
2.94 5 6
2.95 5 9
2.96 5 4
2.97 5 6
2.98 5 8
2.99 5 7
3 5 8
3.01 5 8
3.02 5 7
3.03 5 6
3.04 4 7
3.05 5 7
3.06 3 5
3.07 4 10
3.08 3 7
3.09 5 7
3.1 4 7
3.11 4 8
3.12 4 6
3.13 6 8
3.14 2 4
3.15 5 8
3.16 4 4
3.17 4 4
3.18 3 7
3.19 4 5
3.2 3 5
3.21 3 5
3.22 3 5
3.23 3 6
3.24 3 6
3.25 2 6
3.26 3 6
3.27 3 4
3.28 3 4
3.29 4 5
3.3 4 5
3.31 3 5
3.32 3 4
3.33 4 7
3.34 3 5
3.35 5 5
3.36 4 3
3.37 5 8
3.38 4 10
3.39 4 5
3.4 5 7
3.41 5 9
3.42 6 6
3.43 3 9
3.44 3 11
3.45 3 10
3.46 5 7
3.47 4 12
3.48 4 9
3.49 5 5
3.5 4 10
3.51 5 8
3.52 5 9
3.53 4 6
3.54 4 12
3.55 4 12
3.56 4 8
3.57 5 5
3.58 5 9
3.59 4 8
3.6 6 8
3.61 4 6
3.62 5 5
3.63 5 9
3.64 5 11
3.65 6 8
3.66 5 7
3.67 5 7
3.68 5 11
3.69 6 10
3.7 4 5
3.71 5 8
3.72 5 7
3.73 3 9
3.74 5 6
3.75 4 9
3.76 5 4
3.77 3 6
3.78 5 7
3.79 5 7
3.8 5 8
3.81 5 4
3.82 3 8
3.83 4 5
3.84 5 6
3.85 5 7
3.86 5 7
3.87 4 9
3.88 4 8
3.89 4 9
3.9 4 6
3.91 4 7
3.92 4 7
3.93 4 7
3.94 5 6
3.95 4 8
3.96 3 8
3.97 5 4
3.98 3 6
3.99 4 7
4 3 6
4.01 3 6
4.02 4 7
4.03 2 2
4.04 2 7
4.05 4 6
4.06 4 5
4.07 4 5
4.08 3 5
4.09 4 8
4.1 2 5
4.11 4 7
4.12 4 5
4.13 3 5
4.14 3 5
4.15 2 7
4.16 4 6
4.17 4 5
4.18 4 5
4.19 4 7
4.2 2 7
4.21 4 6
4.22 4 5
4.23 4 5
4.24 3 5
4.25 3 8
4.26 3 9
4.27 3 6
4.28 4 5
4.29 3 7
4.3 2 9
4.31 1 6
4.32 3 4
4.33 2 4
4.34 4 3
4.35 3 6
4.36 2 4
4.37 2 7
4.38 2 8
4.39 2 4
4.4 2 4
4.41 2 6
4.42 3 6
4.43 2 4
4.44 3 4
4.45 2 5
4.46 3 5
4.47 2 6
4.48 3 4
4.49 3 5
4.5 3 6
4.51 3 7
4.52 3 7
4.53 2 6
4.54 3 7
4.55 3 4
4.56 3 7
4.57 2 4
4.58 3 4
4.59 3 5
4.6 3 10
4.61 4 7
4.62 3 8
4.63 3 6
4.64 3 4
4.65 4 7
4.66 3 7
4.67 4 9
4.68 4 3
4.69 4 7
4.7 2 7
4.71 3 7
4.72 4 7
4.73 3 4
4.74 4 9
4.75 3 6
4.76 3 5
4.77 3 6
4.78 3 9
4.79 5 4
4.8 4 5
4.81 4 4
4.82 4 6
4.83 4 5
4.84 4 7
4.85 4 3
4.86 3 4
4.87 4 5
4.88 4 8
4.89 3 6
4.9 2 5
4.91 2 6
4.92 2 5
4.93 3 5
4.94 2 3
4.95 4 6
4.96 4 5
4.97 3 7
4.98 2 1
4.99 2 7
5 2 5
5.01 2 6
5.02 3 7
5.03 2 1
5.04 4 5
5.05 4 3
5.06 1 3
5.07 1 6
5.08 3 6
5.09 1 6
5.1 1 5
5.11 0 4
5.12 2 8
5.13 1 4
5.14 2 4
5.15 2 4
5.16 1 9
5.17 2 5
5.18 1 9
5.19 1 5
5.2 1 7
5.21 1 10
5.22 2 5
5.23 2 6
5.24 2 4
5.25 1 3
5.26 1 7
5.27 1 8
5.28 1 6
5.29 2 6
5.3 2 8
5.31 3 5
5.32 2 6
5.33 3 3
5.34 3 5
5.35 2 5
5.36 2 8
5.37 2 5
5.38 2 6
5.39 2 4
5.4 2 9
5.41 3 8
5.42 2 4
5.43 2 4
5.44 2 6
5.45 2 6
5.46 1 7
5.47 1 6
5.48 3 6
5.49 2 7
5.5 2 7
5.51 1 4
5.52 2 3
5.53 0 4
5.54 2 6
5.55 2 2
5.56 3 8
5.57 1 7
5.58 1 5
5.59 2 5
5.6 2 6
5.61 1 5
5.62 2 4
5.63 3 7
5.64 2 6
5.65 0 5
5.66 2 4
5.67 4 8
5.68 1 4
5.69 3 5
5.7 3 7
5.71 3 5
5.72 2 6
5.73 3 10
5.74 2 5
5.75 1 5
5.76 2 7
5.77 3 6
5.78 1 3
5.79 3 3
5.8 3 3
5.81 4 6
5.82 1 5
5.83 4 5
5.84 3 7
5.85 2 8
5.86 3 8
5.87 3 5
5.88 3 6
5.89 1 6
5.9 3 7
5.91 3 8
5.92 2 4
5.93 3 5
5.94 2 5
5.95 1 3
5.96 1 3
5.97 2 3
5.98 1 7
5.99 4 6
6 4 5
6.01 1 3
6.02 0 3
6.03 2 4
6.04 2 3
6.05 3 2
6.06 1 5
6.07 3 4
6.08 2 0
6.09 2 0
6.1 2 0
6.11 2 2
6.12 2 1
6.13 1 1
6.14 3 3
6.15 2 3
6.16 1 1
6.17 2 0
6.18 2 1
6.19 1 1
6.2 1 0
6.21 1 3
6.22 1 2
6.23 1 3
6.24 0 4
6.25 0 1
6.26 1 2
6.27 0 4
6.28 1 0
6.29 1 0
6.3 1 0
6.31 0 4
6.32 0 1
6.33 1 2
6.34 0 2
6.35 1 2
6.36 1 1
6.37 0 1
6.38 1 0
6.39 1 1
6.4 1 1
6.41 2 2
6.42 2 2
6.43 2 3
6.44 2 1
6.45 2 2
6.46 2 1
6.47 1 3
6.48 2 2
6.49 1 2
6.5 1 3
6.51 2 4
6.52 2 2
6.53 1 1
6.54 2 1
6.55 2 3
6.56 2 3
6.57 4 5
6.58 3 4
6.59 3 3
6.6 3 3
6.61 2 6
6.62 3 4
6.63 3 4
6.64 3 5
6.65 3 2
6.66 2 5
6.67 4 3
6.68 3 3
6.69 3 1
6.7 2 6
6.71 3 4
6.72 1 4
6.73 3 2
6.74 2 5
6.75 2 1
6.76 3 2
6.77 2 4
6.78 4 4
6.79 4 2
6.8 4 5
6.81 4 6
6.82 5 5
6.83 3 5
6.84 5 2
6.85 4 6
6.86 4 4
6.87 3 7
6.88 4 4
6.89 4 4
6.9 2 6
6.91 4 2
6.92 3 4
6.93 3 3
6.94 3 4
6.95 3 3
6.96 2 5
6.97 3 4
6.98 1 7
6.99 2 4
7 3 4
7.01 2 6
7.02 3 2
7.03 2 4
7.04 2 5
7.05 3 8
7.06 3 5
7.07 2 4
7.08 2 5
7.09 4 2
7.1 5 2
7.11 4 2
7.12 4 1
7.13 2 4
7.14 4 6
7.15 2 7
7.16 4 6
7.17 2 3
7.18 2 4
7.19 2 5
7.2 2 5
7.21 3 4
7.22 3 6
7.23 4 4
7.24 3 6
7.25 3 4
7.26 3 4
7.27 3 5
7.28 2 5
7.29 2 4
7.3 3 3
7.31 2 5
7.32 3 5
7.33 2 2
7.34 2 5
7.35 2 0
7.36 2 5
7.37 2 5
7.38 5 3
7.39 3 4
7.4 4 4
7.41 2 4
7.42 3 5
7.43 3 5
7.44 3 5
7.45 4 3
7.46 4 6
7.47 4 2
7.48 3 5
7.49 2 4
7.5 2 4
7.51 2 5
7.52 2 6
7.53 2 5
7.54 3 4
7.55 2 4
7.56 4 4
7.57 4 2
7.58 3 5
7.59 3 5
7.6 3 5
7.61 3 3
7.62 3 5
7.63 3 3
7.64 2 5
7.65 3 5
7.66 4 5
7.67 4 4
7.68 3 6
7.69 3 4
7.7 4 2
7.71 2 3
7.72 3 3
7.73 2 6
7.74 3 6
7.75 4 4
7.76 4 3
7.77 3 6
7.78 4 4
7.79 4 4
7.8 5 3
7.81 4 2
7.82 3 5
7.83 4 4
7.84 3 3
7.85 3 3
7.86 3 5
7.87 4 5
7.88 2 5
7.89 3 5
7.9 2 8
7.91 3 6
7.92 3 8
7.93 4 2
7.94 4 3
7.95 4 4
7.96 4 2
7.97 4 2
7.98 1 7
7.99 3 4
8 2 6
8.01 3 2
8.02 2 4
8.03 2 2
8.04 2 2
8.05 3 5
8.06 4 4
8.07 1 4
8.08 2 4
8.09 2 3
8.1 4 1
8.11 1 3
8.12 1 6
8.13 2 1
8.14 2 3
8.15 1 3
8.16 3 7
8.17 2 3
8.18 2 2
8.19 2 4
8.2 3 3
8.21 2 5
8.22 3 3
8.23 1 4
8.24 2 5
8.25 2 4
8.26 2 2
8.27 2 2
8.28 2 2
8.29 2 3
8.3 2 4
8.31 3 3
8.32 3 5
8.33 3 3
8.34 3 3
8.35 2 4
8.36 2 3
8.37 2 7
8.38 0 4
8.39 2 3
8.4 2 7
8.41 2 5
8.42 2 6
8.43 1 4
8.44 3 4
8.45 3 4
8.46 2 5
8.47 3 5
8.48 3 5
8.49 2 5
8.5 1 4
8.51 1 5
8.52 4 5
8.53 2 6
8.54 4 4
8.55 2 5
8.56 3 3
8.57 3 5
8.58 1 5
8.59 1 5
8.6 1 6
8.61 3 3
8.62 3 3
8.63 2 4
8.64 2 7
8.65 1 6
8.66 3 4
8.67 2 3
8.68 2 3
8.69 3 3
8.7 2 2
8.71 2 4
8.72 4 2
8.73 1 5
8.74 3 5
8.75 2 5
8.76 2 6
8.77 0 6
8.78 1 3
8.79 3 3
8.8 2 4
8.81 2 3
8.82 2 5
8.83 0 8
8.84 3 3
8.85 1 2
8.86 2 5
8.87 3 4
8.88 1 6
8.89 3 3
8.9 3 3
8.91 2 5
8.92 3 2
8.93 2 3
8.94 3 4
8.95 1 4
8.96 2 3
8.97 2 2
8.98 1 4
8.99 2 2
9 2 3
9.01 3 4
9.02 3 4
9.03 1 5
9.04 1 4
9.05 2 6
9.06 2 6
9.07 2 8
9.08 2 1
9.09 2 2
9.1 3 4
9.11 1 5
9.12 1 5
9.13 3 3
9.14 1 7
9.15 2 6
9.16 2 4
9.17 3 7
9.18 3 3
9.19 3 4
9.2 2 3
9.21 2 6
9.22 3 4
9.23 1 5
9.24 1 6
9.25 3 10
9.26 1 9
9.27 3 7
9.28 2 8
9.29 2 8
9.3 1 8
9.31 2 12
9.32 2 6
9.33 3 6
9.34 3 6
9.35 1 8
9.36 5 3
9.37 2 8
9.38 3 11
9.39 1 12
9.4 4 12
9.41 2 9
9.42 1 10
9.43 5 7
9.44 3 9
9.45 2 12
9.46 2 9
9.47 3 6
9.48 3 9
9.49 2 6
9.5 2 10
9.51 1 9
9.52 1 9
9.53 3 6
9.54 3 11
9.55 1 9
9.56 2 7
9.57 4 7
9.58 4 6
9.59 3 2
9.6 3 5
9.61 2 6
9.62 2 8
9.63 2 8
9.64 2 7
9.65 3 7
9.66 4 10
9.67 4 13
9.68 3 8
9.69 3 7
9.7 4 10
9.71 3 13
9.72 5 10
9.73 3 10
9.74 3 12
9.75 2 13
9.76 4 10
9.77 2 14
9.78 4 9
9.79 2 11
9.8 2 16
9.81 4 9
9.82 3 12
9.83 4 10
9.84 3 8
9.85 4 6
9.86 3 6
9.87 1 8
9.88 2 13
9.89 5 12
9.9 4 10
9.91 3 9
9.92 3 10
9.93 3 15
9.94 2 9
9.95 2 11
9.96 1 9
9.97 2 6
9.98 3 10
9.99 1 12
10 2 9
10.01 2 14
10.02 2 9
10.03 1 10
10.04 2 8
10.05 5 6
10.06 2 12
10.07 2 9
10.08 1 8
10.09 2 10
10.1 2 4
10.11 2 6
10.12 2 10
10.13 3 7
10.14 2 10
10.15 2 6
10.16 2 9
10.17 3 10
10.18 3 8
10.19 2 8
10.2 2 5
10.21 2 2
10.22 3 6
10.23 2 7
10.24 2 8
10.25 2 9
10.26 2 7
10.27 2 7
10.28 3 6
10.29 3 7
10.3 2 7
10.31 1 9
10.32 2 7
10.33 1 5
10.34 3 4
10.35 3 12
10.36 2 10
10.37 1 10
10.38 3 8
10.39 2 10
10.4 3 15
10.41 2 12
10.42 2 12
10.43 2 8
10.44 2 9
10.45 2 9
10.46 2 8
10.47 2 11
10.48 2 6
10.49 1 5
10.5 1 8
10.51 2 3
10.52 1 10
10.53 3 8
10.54 1 5
10.55 1 8
10.56 2 7
10.57 1 12
10.58 3 5
10.59 3 3
10.6 3 7
10.61 3 3
10.62 1 9
10.63 3 6
10.64 3 9
10.65 3 6
10.66 3 8
10.67 1 6
10.68 2 3
10.69 2 6
10.7 1 10
10.71 2 5
10.72 2 3
10.73 1 4
10.74 2 7
10.75 2 8
10.76 1 7
10.77 1 10
10.78 2 5
10.79 2 8
10.8 2 7
10.81 2 4
10.82 1 9
10.83 1 7
10.84 3 8
10.85 2 4
10.86 2 6
10.87 2 8
10.88 1 9
10.89 2 8
10.9 2 6
10.91 2 6
10.92 1 6
10.93 0 5
10.94 0 7
10.95 1 9
10.96 1 10
10.97 2 7
10.98 2 7
10.99 1 7
11 2 7
11.01 2 5
11.02 2 8
11.03 2 6
11.04 2 10
11.05 3 4
11.06 3 9
11.07 2 6
11.08 3 6
11.09 1 6
11.1 1 7
11.11 2 12
11.12 2 14
11.13 3 10
11.14 2 12
11.15 4 11
11.16 2 6
11.17 2 9
11.18 1 3
11.19 3 14
11.2 3 11
11.21 1 10
11.22 5 12
11.23 3 6
11.24 2 9
11.25 3 9
11.26 1 9
11.27 3 9
11.28 1 8
11.29 2 8
11.3 3 7
11.31 2 12
11.32 6 10
11.33 1 11
11.34 1 10
11.35 2 11
11.36 2 13
11.37 2 8
11.38 2 6
11.39 3 7
11.4 3 3
11.41 2 8
11.42 2 9
11.43 2 8
11.44 2 6
11.45 1 5
11.46 2 8
11.47 1 9
11.48 2 6
11.49 1 6
11.5 1 7
11.51 0 5
11.52 0 8
11.53 2 11
11.54 0 9
11.55 1 6
11.56 1 7
11.57 1 10
11.58 2 6
11.59 2 11
11.6 0 7
11.61 2 6
11.62 1 5
11.63 1 7
11.64 1 4
11.65 1 8
11.66 2 8
11.67 0 7
11.68 1 7
11.69 1 9
11.7 1 9
11.71 1 4
11.72 1 5
11.73 0 9
11.74 2 3
11.75 1 7
11.76 0 5
11.77 1 3
11.78 2 4
11.79 1 4
11.8 0 3
11.81 1 3
11.82 2 2
11.83 0 1
11.84 0 5
11.85 2 3
11.86 0 6
11.87 1 5
11.88 2 4
11.89 1 5
11.9 1 3
11.91 2 3
11.92 3 3
11.93 2 4
11.94 3 3
11.95 3 3
11.96 3 7
11.97 2 4
11.98 2 7
11.99 2 7
12 1 6
12.01 3 7
12.02 1 10
12.03 1 5
12.04 2 9
12.05 3 3
12.06 3 9
12.07 1 11
12.08 2 5
12.09 2 4
12.1 2 3
12.11 2 9
12.12 2 8
12.13 2 8
12.14 3 7
12.15 1 7
12.16 1 10
12.17 2 5
12.18 2 9
12.19 2 6
12.2 2 7
12.21 2 7
12.22 3 3
12.23 1 5
12.24 2 8
12.25 1 11
12.26 2 4
12.27 1 4
12.28 2 8
12.29 1 3
12.3 1 3
12.31 2 4
12.32 2 3
12.33 2 2
12.34 3 5
12.35 3 2
12.36 2 5
12.37 4 5
12.38 2 8
12.39 3 6
12.4 2 6
12.41 1 4
12.42 2 4
12.43 1 8
12.44 1 9
12.45 1 8
12.46 3 2
12.47 3 4
12.48 3 2
12.49 3 3
12.5 2 3
12.51 1 3
12.52 1 5
12.53 2 6
12.54 2 7
12.55 0 8
12.56 2 6
12.57 2 5
12.58 1 8
12.59 1 9
12.6 0 4
12.61 1 5
12.62 1 10
12.63 1 8
12.64 2 8
12.65 1 5
12.66 1 3
12.67 2 4
12.68 2 8
12.69 0 8
12.7 0 5
12.71 1 5
12.72 0 6
12.73 1 3
12.74 2 4
12.75 2 4
12.76 2 8
12.77 2 7
12.78 2 8
12.79 1 9
12.8 1 4
12.81 1 7
12.82 1 5
12.83 0 4
12.84 2 8
12.85 1 5
12.86 1 4
12.87 1 4
12.88 2 5
12.89 2 7
12.9 2 6
12.91 1 9
12.92 2 11
12.93 2 5
12.94 2 4
12.95 2 6
12.96 1 7
12.97 3 5
12.98 3 8
12.99 1 4
13 2 3
13.01 2 8
13.02 2 4
13.03 1 7
13.04 1 2
13.05 1 9
13.06 2 2
13.07 2 4
13.08 1 8
13.09 3 4
13.1 2 5
13.11 2 6
13.12 3 5
13.13 2 5
13.14 2 5
13.15 1 5
13.16 1 5
13.17 2 7
13.18 3 4
13.19 1 8
13.2 1 7
13.21 2 6
13.22 1 8
13.23 1 7
13.24 1 8
13.25 2 5
13.26 1 9
13.27 2 5
13.28 2 7
13.29 0 11
13.3 2 4
13.31 4 10
13.32 1 12
13.33 1 7
13.34 1 7
13.35 2 15
13.36 2 5
13.37 1 8
13.38 0 7
13.39 1 5
13.4 2 14
13.41 1 13
13.42 2 7
13.43 2 10
13.44 2 8
13.45 3 6
13.46 2 7
13.47 2 2
13.48 2 5
13.49 2 7
13.5 2 6
13.51 3 6
13.52 4 8
13.53 1 5
13.54 3 3
13.55 2 3
13.56 1 4
13.57 3 3
13.58 1 7
13.59 2 3
13.6 1 11
13.61 4 7
13.62 2 9
13.63 2 6
13.64 0 10
13.65 2 7
13.66 2 9
13.67 2 7
13.68 2 7
13.69 4 5
13.7 2 7
13.71 0 8
13.72 3 4
13.73 3 5
13.74 2 9
13.75 2 7
13.76 1 5
13.77 1 9
13.78 4 3
13.79 4 6
13.8 2 3
13.81 2 10
13.82 4 8
13.83 4 5
13.84 4 9
13.85 3 11
13.86 2 10
13.87 3 12
13.88 3 4
13.89 3 7
13.9 3 6
13.91 2 10
13.92 4 10
13.93 3 8
13.94 5 3
13.95 5 4
13.96 2 4
13.97 2 10
13.98 3 5
13.99 3 6
14 2 8
14.01 3 11
14.02 1 8
14.03 1 4
14.04 1 6
14.05 2 6
14.06 3 9
14.07 2 5
14.08 2 8
14.09 3 11
14.1 2 4
14.11 1 9
14.12 1 12
14.13 1 6
14.14 3 9
14.15 5 11
14.16 2 10
14.17 2 12
14.18 2 4
14.19 0 4
14.2 0 6
14.21 1 7
14.22 1 9
14.23 3 10
14.24 2 9
14.25 1 8
14.26 3 11
14.27 2 13
14.28 3 8
14.29 3 11
14.3 3 8
14.31 3 8
14.32 3 10
14.33 3 6
14.34 2 13
14.35 2 12
14.36 3 11
14.37 1 6
14.38 1 6
14.39 1 10
14.4 2 5
14.41 1 14
14.42 1 10
14.43 2 8
14.44 2 11
14.45 3 4
14.46 3 13
14.47 1 8
14.48 2 14
14.49 1 18
14.5 2 7
14.51 3 14
14.52 3 9
14.53 2 9
14.54 2 8
14.55 2 7
14.56 2 4
14.57 3 4
14.58 3 14
14.59 1 9
14.6 1 7
14.61 3 5
14.62 2 9
14.63 3 9
14.64 0 5
14.65 3 11
14.66 2 9
14.67 2 8
14.68 3 14
14.69 2 3
14.7 4 7
14.71 2 7
14.72 3 5
14.73 1 14
14.74 2 9
14.75 1 11
14.76 3 12
14.77 1 5
14.78 3 5
14.79 2 7
14.8 2 6
14.81 4 4
14.82 4 6
14.83 3 6
14.84 3 8
14.85 1 7
14.86 4 6
14.87 2 4
14.88 2 7
14.89 3 5
14.9 2 6
14.91 3 5
14.92 2 9
14.93 3 8
14.94 3 9
14.95 3 8
14.96 4 3
14.97 2 3
14.98 2 9
14.99 3 2
15 2 4
15.01 1 7
15.02 2 5
15.03 1 8
15.04 3 8
15.05 3 6
15.06 3 14
15.07 2 6
15.08 2 11
15.09 1 11
15.1 3 1
15.11 1 6
15.12 2 9
15.13 2 8
15.14 1 4
15.15 2 11
15.16 3 6
15.17 2 13
15.18 2 9
15.19 3 10
15.2 2 12
15.21 2 11
15.22 3 8
15.23 4 10
15.24 3 9
15.25 3 5
15.26 2 5
15.27 3 9
15.28 3 3
15.29 2 5
15.3 2 11
15.31 3 4
15.32 2 7
15.33 3 7
15.34 5 9
15.35 2 6
15.36 3 6
15.37 2 11
15.38 2 10
15.39 2 16
15.4 4 6
15.41 4 9
15.42 2 14
15.43 6 14
15.44 3 4
15.45 5 9
15.46 4 9
15.47 3 14
15.48 2 10
15.49 2 7
15.5 1 6
15.51 2 9
15.52 2 10
15.53 1 7
15.54 2 11
15.55 2 13
15.56 2 9
15.57 4 12
15.58 1 14
15.59 1 14
15.6 2 10
15.61 1 15
15.62 4 9
15.63 3 14
15.64 2 7
15.65 3 14
15.66 3 10
15.67 3 13
15.68 2 5
15.69 2 8
15.7 2 5
15.71 2 8
15.72 2 9
15.73 3 8
15.74 2 14
15.75 2 10
15.76 2 11
15.77 3 8
15.78 1 6
15.79 3 8
15.8 3 9
15.81 2 10
15.82 2 8
15.83 2 5
15.84 3 7
15.85 0 7
15.86 1 17
15.87 3 7
15.88 5 10
15.89 3 8
15.9 3 8
15.91 2 14
15.92 2 9
15.93 2 8
15.94 2 15
15.95 2 5
15.96 2 4
15.97 2 6
15.98 3 10
15.99 2 6
16 2 7
16.01 1 9
16.02 3 10
16.03 3 12
16.04 3 7
16.05 2 14
16.06 3 8
16.07 3 5
16.08 1 10
16.09 3 5
16.1 2 6
16.11 2 5
16.12 2 3
16.13 2 6
16.14 1 9
16.15 2 8
16.16 3 13
16.17 2 6
16.18 2 13
16.19 2 12
16.2 1 14
16.21 2 15
16.22 2 9
16.23 3 10
16.24 3 12
16.25 1 8
16.26 1 4
16.27 2 2
16.28 2 4
16.29 2 7
16.3 2 4
16.31 2 13
16.32 3 8
16.33 4 9
16.34 2 13
16.35 1 13
16.36 1 11
16.37 1 13
16.38 3 7
16.39 3 7
16.4 1 15
16.41 2 10
16.42 2 4
16.43 3 11
16.44 2 4
16.45 2 5
16.46 2 9
16.47 2 4
16.48 2 4
16.49 2 9
16.5 1 11
16.51 3 8
16.52 2 9
16.53 3 6
16.54 3 3
16.55 2 7
16.56 1 7
16.57 2 12
16.58 1 8
16.59 1 10
16.6 1 6
16.61 2 5
16.62 1 12
16.63 1 9
16.64 1 11
16.65 1 15
16.66 2 9
16.67 2 11
16.68 2 7
16.69 1 1
16.7 1 3
16.71 2 7
16.72 1 9
16.73 1 9
16.74 2 12
16.75 2 5
16.76 2 6
16.77 2 9
16.78 2 8
16.79 1 16
16.8 0 7
16.81 0 7
16.82 2 8
16.83 2 6
16.84 1 6
16.85 1 9
16.86 1 5
16.87 2 9
16.88 1 12
16.89 2 10
16.9 1 7
16.91 3 9
16.92 2 3
16.93 2 2
16.94 1 4
16.95 2 8
16.96 2 10
16.97 2 11
16.98 1 9
16.99 1 8
17 3 8
17.01 1 12
17.02 2 7
17.03 2 8
17.04 2 9
17.05 2 10
17.06 2 7
17.07 3 12
17.08 2 4
17.09 4 3
17.1 3 12
17.11 3 8
17.12 3 13
17.13 3 14
17.14 4 7
17.15 2 6
17.16 3 5
17.17 5 13
17.18 2 11
17.19 3 10
17.2 4 8
17.21 2 11
17.22 3 9
17.23 3 5
17.24 1 10
17.25 2 11
17.26 3 12
17.27 2 9
17.28 3 16
17.29 1 8
17.3 4 10
17.31 5 4
17.32 3 10
17.33 3 7
17.34 2 14
17.35 2 4
17.36 1 14
17.37 4 14
17.38 2 7
17.39 4 7
17.4 4 7
17.41 3 9
17.42 4 13
17.43 3 13
17.44 3 9
17.45 2 5
17.46 2 9
17.47 3 9
17.48 2 5
17.49 1 7
17.5 2 10
17.51 3 6
17.52 3 6
17.53 5 4
17.54 5 2
17.55 3 4
17.56 4 1
17.57 4 3
17.58 3 4
17.59 3 4
17.6 3 2
17.61 3 3
17.62 3 3
17.63 3 5
17.64 3 4
17.65 3 3
17.66 2 6
17.67 2 7
17.68 1 8
17.69 2 1
17.7 2 2
17.71 1 4
17.72 1 7
17.73 1 6
17.74 2 11
17.75 2 12
17.76 2 3
17.77 2 12
17.78 2 3
17.79 2 6
17.8 2 9
17.81 1 3
17.82 2 10
17.83 3 2
17.84 3 2
17.85 2 3
17.86 2 0
17.87 2 10
17.88 2 7
17.89 2 3
17.9 2 6
17.91 3 9
17.92 2 11
17.93 1 8
17.94 1 12
17.95 1 2
17.96 1 3
17.97 2 5
17.98 2 8
17.99 2 4
18 2 2
18.01 2 4
18.02 2 2
18.03 1 4
18.04 2 3
18.05 2 6
18.06 2 2
18.07 2 3
18.08 1 6
18.09 3 2
18.1 1 6
18.11 2 7
18.12 1 7
18.13 4 9
18.14 3 13
18.15 3 11
18.16 2 3
18.17 3 5
18.18 3 7
18.19 2 8
18.2 4 7
18.21 3 3
18.22 3 4
18.23 4 4
18.24 2 9
18.25 4 5
18.26 4 6
18.27 4 5
18.28 3 5
18.29 2 5
18.3 3 3
18.31 4 2
18.32 3 13
18.33 3 10
18.34 1 8
18.35 1 8
18.36 3 10
18.37 2 10
18.38 2 13
18.39 2 10
18.4 2 10
18.41 5 6
18.42 3 10
18.43 4 5
18.44 4 8
18.45 4 8
18.46 3 10
18.47 3 1
18.48 5 3
18.49 4 3
18.5 4 13
18.51 4 11
18.52 4 3
18.53 3 14
18.54 6 5
18.55 4 1
18.56 4 3
18.57 3 3
18.58 3 2
18.59 3 7
18.6 2 7
18.61 2 4
18.62 3 6
18.63 3 9
18.64 4 4
18.65 4 6
18.66 4 5
18.67 3 10
18.68 5 10
18.69 4 6
18.7 4 5
18.71 4 5
18.72 2 4
18.73 2 3
18.74 2 3
18.75 4 5
18.76 0 5
18.77 2 2
18.78 2 4
18.79 2 2
18.8 2 1
18.81 3 4
18.82 2 5
18.83 2 2
18.84 2 3
18.85 1 1
18.86 2 1
18.87 2 0
18.88 2 3
18.89 3 1
18.9 2 1
18.91 3 0
18.92 1 3
18.93 1 2
18.94 1 6
18.95 1 3
18.96 1 5
18.97 1 2
18.98 0 4
18.99 0 3
19 1 1
19.01 1 3
19.02 3 3
19.03 2 4
19.04 2 5
19.05 1 6
19.06 1 7
19.07 3 3
19.08 2 1
19.09 1 3
19.1 1 4
19.11 2 6
19.12 2 8
19.13 2 8
19.14 0 4
19.15 2 6
19.16 0 2
19.17 1 3
19.18 2 7
19.19 1 3
19.2 1 3
19.21 1 8
19.22 2 1
19.23 2 4
19.24 1 5
19.25 2 3
19.26 2 5
19.27 1 5
19.28 1 2
19.29 1 7
19.3 1 7
19.31 2 2
19.32 1 4
19.33 1 4
19.34 1 7
19.35 1 6
19.36 2 8
19.37 2 3
19.38 3 2
19.39 1 7
19.4 2 4
19.41 2 2
19.42 2 4
19.43 3 3
19.44 2 5
19.45 2 5
19.46 2 2
19.47 2 3
19.48 2 3
19.49 1 2
19.5 1 2
19.51 0 5
19.52 3 2
19.53 1 3
19.54 3 1
19.55 0 1
19.56 1 3
19.57 1 4
19.58 2 5
19.59 1 3
19.6 1 5
19.61 2 3
19.62 1 5
19.63 1 7
19.64 2 1
19.65 2 3
19.66 2 1
19.67 2 3
19.68 2 3
19.69 2 4
19.7 2 8
19.71 2 6
19.72 1 4
19.73 1 4
19.74 1 6
19.75 2 5
[truncated: 8,025 more rows]

## Sheet: Fig.5E
# This file was created Tue Jul 9 10:14:37 2024
# Created by:
# :-) GROMACS - gmx rmsf, 2022.3 (-:
#
# Executable: /usr/gromacs-2022.3/build/bin/gmx
# Data prefix: /usr/gromacs-2022.3 (source tree)
# Command line:
# gmx rmsf -s md_0_1.tpr -f md_0_1_noPBC_MOL.xtc -o rmsf-pro.xvg -oq bfactor.pdb -res
# gmx rmsf is part of G R O M A C S:
#
# Glycine aRginine prOline Methionine Alanine Cystine Serine
#
@ title "RMS fluctuation"
@ xaxis label "Residue"
@ yaxis label "(nm)"
@TYPE xy
29 0.6178
30 0.6143
31 0.4499
32 0.4167
33 0.4391
34 0.4876
35 0.6418
36 0.4665
37 0.3024
38 0.3107
39 0.2310
40 0.2732
41 0.2817
42 0.3269
43 0.2854
44 0.1994
45 0.2059
46 0.2468
47 0.2090
48 0.1731
49 0.1996
50 0.2401
51 0.2094
52 0.1466
53 0.2087
54 0.2118
55 0.2413
56 0.4639
57 0.4855
58 0.3894
59 0.4702
60 0.3714
61 0.4850
62 0.3993
63 0.3499
64 0.3343
65 0.4168
66 0.2986
67 0.2536
68 0.2706
69 0.2787
70 0.2395
71 0.2449
72 0.2854
73 0.2535
74 0.2047
75 0.2428
76 0.2839
77 0.2220
78 0.2035
79 0.2300
80 0.2482
81 0.2917
82 0.3109
83 0.3091
84 0.2894
85 0.3113
86 0.2740
87 0.2883
88 0.2669
89 0.2341
90 0.2200
91 0.2301
92 0.2500
93 0.1689
94 0.1807
95 0.2812
96 0.1409
97 0.1172
98 0.1035
99 0.1004
100 0.1342
101 0.1658
102 0.1697
103 0.2428
104 0.2891
105 0.2863
106 0.4151
107 0.4523
108 0.4339
109 0.3477
110 0.3263
111 0.4124
112 0.3296
113 0.3217
114 0.2296
115 0.2593
116 0.1722
117 0.2864
118 0.2169
119 0.2129
120 0.1847
121 0.1615
122 0.1707
123 0.1457
124 0.2036
125 0.2015
126 0.2806
127 0.2272
128 0.1881
129 0.1732
130 0.2185
131 0.1902
132 0.1848
133 0.1810
134 0.2030
135 0.1679
136 0.1590
137 0.1469
138 0.1561
139 0.1443
140 0.1138
141 0.1345
142 0.1161
143 0.1671
144 0.0935
145 0.1111
146 0.1120
147 0.1330
148 0.1175
149 0.1290
150 0.1342
151 0.1453
152 0.1426
153 0.1714
154 0.1486
155 0.1548
156 0.1335
157 0.1661
158 0.1665
159 0.1927
160 0.3036
161 0.2405
162 0.3088
163 0.2603
164 0.1988
165 0.1902
166 0.1595
167 0.1793
168 0.1572
169 0.2108
170 0.1632
171 0.1963
172 0.3064
173 0.3801
174 0.6376
175 0.5789
176 0.5703
177 0.6611
178 0.6004
179 0.5126
180 0.4828
181 0.3051
182 0.3352
183 0.2181
184 0.3786
185 0.1818
186 0.1852
187 0.1687
188 0.1346
189 0.1071
190 0.1656
191 0.1310
192 0.1934
193 0.1763
194 0.1753
195 0.2302
196 0.2958
197 0.2819
198 0.2591
199 0.2187
200 0.1651
201 0.1781
202 0.1433
203 0.1820
204 0.1239
205 0.1526
206 0.1939
207 0.1900
208 0.1704
209 0.1815
210 0.1291
211 0.1480
212 0.2107
213 0.2200
214 0.3257
215 0.2222
216 0.2535
217 0.2624
218 0.2038
219 0.2168
220 0.1883
221 0.2488
222 0.3011
223 0.2214
224 0.2445
225 0.2381
226 0.3313
227 0.2948
228 0.2337
229 0.2216
230 0.2012
231 0.3024
232 0.2718
233 0.3557
234 0.2839
235 0.3806
236 0.3344
237 0.4435
238 0.4437
239 0.4183
240 0.3837
241 0.2927
242 0.3071
243 0.2428
244 0.1902
245 0.2567
246 0.2389
247 0.3217
248 0.3273
249 0.2754
250 0.3330
251 0.2827
252 0.2489
253 0.2203
254 0.1696
255 0.2080
256 0.1731
257 0.2234
258 0.2307
259 0.2908
260 0.3480
261 0.3686
262 0.3063
263 0.4195
264 0.3976
265 0.3347
266 0.3125
267 0.2710
268 0.2136
269 0.1661
270 0.1811
271 0.1557
272 0.1886
273 0.1950
274 0.2240
275 0.2935
276 0.2242
277 0.2292
278 0.2169
279 0.2799
280 0.2962
281 0.3176
282 0.3380
283 0.2909
284 0.3207
285 0.2426
286 0.2875
287 0.2286
288 0.2327
289 0.3210
290 0.2845
291 0.3420
292 0.3161
293 0.3950
294 0.4081
295 0.5279
296 0.4790
297 0.4639
298 0.3968
299 0.3629
300 0.3301
301 0.2944
302 0.2703
303 0.3262
304 0.3756
305 0.4198
306 0.4337
307 0.4196
308 0.4906
309 0.4352
310 0.3911
311 0.3662
312 0.3504
313 0.3102
314 0.2540
315 0.2790
316 0.2803
317 0.3289
318 0.3663
319 0.4304
320 0.3740
321 0.4606
322 0.4477
323 0.3939
324 0.4307
325 0.3274
326 0.3107
327 0.2550
328 0.2828
329 0.2294
330 0.2043
331 0.2504
332 0.2196
333 0.2200
334 0.2021
335 0.2048
336 0.2250
337 0.1769
338 0.2474
339 0.2732
340 0.3103
341 0.3022
342 0.2297
343 0.2870
344 0.2998
345 0.2526
346 0.2920
347 0.2425
348 0.3276
349 0.4453
350 0.4851
351 0.3765
352 0.4638
353 0.4860
354 0.6038
355 0.6441
356 0.6455
357 0.5905
358 0.4929
359 0.4963
360 0.4267
361 0.3175
362 0.4115
363 0.4764
364 0.5700
365 0.5544
366 0.4773
367 0.5817
368 0.4716
369 0.4495
370 0.3672
371 0.3052
372 0.3213
373 0.2145
374 0.2406
375 0.1972
376 0.2601
377 0.3656
378 0.3925
379 0.3671
380 0.4745
381 0.3780
382 0.3083
383 0.3852
384 0.2389
385 0.2784
386 0.1836
387 0.2417
388 0.1757
389 0.1822
390 0.2389
391 0.2294
392 0.1418
393 0.1322
394 0.1104
395 0.1145
396 0.1164
397 0.1425
398 0.1017
399 0.0871
400 0.0812
401 0.0914
402 0.1088
403 0.1300
404 0.0950
405 0.1579
406 0.1301
407 0.1364
408 0.1360
409 0.1277
410 0.1747
411 0.1813
412 0.1327
413 0.1606
414 0.1802
415 0.1872
416 0.2200
417 0.1233
418 0.1017
419 0.1045
420 0.1067
421 0.0919
422 0.1102
423 0.1130
424 0.2283
425 0.2430
426 0.1925
427 0.2909
428 0.2135
429 0.2498
430 0.2001
431 0.1952
432 0.3350
433 0.4462
434 0.3268
435 0.1932
436 0.2401
437 0.2636
438 0.2110
439 0.2196
440 0.3577
441 0.3191
442 0.2628
443 0.1914
444 0.2752

## Sheet: Fig.5F
	△Etotal	△EVDW	△Eele
ALA722	-7.50629	-1.87092	-5.63537
PHE723	7.32848	-2.19778	9.52626
LYS745	-7.68696	-2.88813	-4.79882
THR725	-0.579478	-0.72761	0.148132
GLY724	-6.73008	-1.36046	-5.36962
VAL726	-4.6691	-3.47796	-1.19114
ASP855	-3.34575	-1.55064	-1.79511
CYS797	-1.27913	-2.10456	0.825428
LEU844	4.96022	0.558561	4.40166
ASP800	2.88354	-0.84146	3.725
LEU718	-1.02966	-1.42887	0.399215
ARG841	-0.525113	-4.94333	4.41821
GLY719	-6.04187	-1.9575	-4.08437
LEU799	0.339045	-1.96089	2.29994
ARG803	-4.71496	-1.39201	-3.32295
PRO914	-8.48888	-1.78495	-6.70393
LYS913	1.38643	-1.80053	3.18696
LYS879	3.52427	-2.74724	6.27151
PRO877	1.23211	-0.494108	1.72622
TRP880	10.2485	2.83445	7.41407
